# Supplementary material for: (6bS*,14R*,14aR*)-Methyl 14-(4-methyl­phen­yl)-7-oxo-6b,6c,7,12b,14,14a-hexa­hydro-1H-pyrano[3,2-c:5,4-c′]dichromene-14a-carboxyl­ate
Source: Acta Crystallogr Sect E Struct Rep Online. 2013 Jan 19;69(Pt 2):o267–8. doi: 10.1107/S1600536813001244 (PMC3569797; doi:10.1107/S1600536813001244)
Supplement: Supplementary file 1 [file e-69-0o267-sup1.cif]

##############################################################################
#                                                                            #
# This CIF contains the data in a paper accepted for publication in          #
# Acta Crystallographica Section E. It conforms to the requirements of       #
# Notes for Authors for Acta Crystallographica Section E, and has been       #
# peer reviewed under the auspices of the IUCr Commission on Journals.       #
#                                                                            #
# Full details of the Crystallographic Information File format               #
# are given in the paper "The Crystallographic Information File (CIF):       #
# a New Standard Archive File for Crystallography" by S. R. Hall, F. H.      #
# Allen and I. D. Brown [Acta Cryst. (1991), A47, 655-685].                  #
#                                                                            #
# The current version of the core CIF dictionary is obtainable from          #
# ftp://ftp.iucr.org/pub/cif_core.dic.                                       #
#                                                                            #
# Software is freely available for graphical display of the structure(s)     #
# in this CIF. For information consult the CIF software page                 #
# http://www.iucr.org/resources/cif/software.                                #
#                                                                            #
# This file may be used for bona fide research purposes within the           #
# scientific community so long as proper attribution is given to the journal # 
# article from which it was obtained.                                        #
#                                                                            #
##############################################################################
data_I
_audit_creation_method     SHELXL-97
_chemical_name_systematic
;
(6b<i>S</i>*,14<i>R</i>*,14a<i>R</i>*)-Methyl
14-(4-methylphenyl)-7-oxo-6b,6c,7,12b,14,14a-hexahydro-1<i>H</i>-
pyrano[3,2-<i>c</i>:5,4-<i>c</i>']dichromene-14a-carboxylate
;
_chemical_name_common     ?
_chemical_formula_moiety     'C28 H22 O6'
_chemical_formula_sum     'C28 H22 O6'
_chemical_formula_iupac     'C28 H22 O6'
_chemical_formula_weight     454.46
_chemical_melting_point     ?
_symmetry_cell_setting     monoclinic
_symmetry_space_group_name_H-M     'P 21/c'
_symmetry_space_group_name_hall     '-P 2ybc'
loop_
    _symmetry_equiv_pos_as_xyz
    'x, y, z'
    '-x, y+1/2, -z+1/2'
    '-x, -y, -z'
    'x, -y-1/2, z-1/2'
_cell_length_a     9.526(5)
_cell_length_b     10.711(5)
_cell_length_c     21.975(5)
_cell_angle_alpha     90.0
_cell_angle_beta     97.397(5)
_cell_angle_gamma     90.0
_cell_volume     2223.5(16)
_cell_formula_units_Z     4
_cell_measurement_reflns_used     5710
_cell_measurement_theta_min     1.83
_cell_measurement_theta_max     28.45
_cell_measurement_temperature     293(2)
_exptl_crystal_description     monoclinic
_exptl_crystal_colour     colourless
_exptl_crystal_size_max     0.32
_exptl_crystal_size_mid     0.20
_exptl_crystal_size_min     0.10
_exptl_crystal_density_diffrn     1.358
_exptl_crystal_density_meas     ?
_exptl_crystal_density_method     'not measured'
_exptl_crystal_F_000     952
_exptl_absorpt_coefficient_mu     0.095
_exptl_absorpt_correction_type     multi-scan
_exptl_absorpt_process_details     '(SADABS; Bruker, 2008)'
_exptl_absorpt_correction_T_min     0.9715
_exptl_absorpt_correction_T_max     0.9917
_exptl_special_details     ?
_diffrn_ambient_temperature     293(2)
_diffrn_radiation_type     MoK\a
_diffrn_radiation_wavelength     0.71073
_diffrn_radiation_source     'fine-focus sealed tube'
_diffrn_radiation_monochromator     graphite
_diffrn_measurement_device_type     'Bruker APEXII CCD area-detector'
_diffrn_measurement_method     '\w and \f scans'
_diffrn_detector_area_resol_mean     ?
_diffrn_reflns_number     22624
_diffrn_reflns_av_R_equivalents     0.0280
_diffrn_reflns_av_sigmaI/netI     0.0249
_diffrn_reflns_theta_min     2.12
_diffrn_reflns_theta_max     26.80
_diffrn_reflns_theta_full     26.80
_diffrn_measured_fraction_theta_max     0.998
_diffrn_measured_fraction_theta_full     0.998
_diffrn_reflns_limit_h_min     -12
_diffrn_reflns_limit_h_max     11
_diffrn_reflns_limit_k_min     -13
_diffrn_reflns_limit_k_max     13
_diffrn_reflns_limit_l_min     -26
_diffrn_reflns_limit_l_max     27
_diffrn_standards_number     ?
_diffrn_standards_interval_count     ?
_diffrn_standards_interval_time     ?
_diffrn_standards_decay_%     ?
_refine_special_details
;
Refinement of <i>F</i>^2^ against ALL reflections. The weighted <i>R</i>-factor
<i>wR</i> and goodness of fit <i>S</i> are based on <i>F</i>^2^, conventional
<i>R</i>-factors <i>R</i> are based on <i>F</i>, with <i>F</i> set to zero for
negative <i>F</i>^2^. The threshold expression of <i>F</i>^2^ >
\s(<i>F</i>^2^) is used only for calculating <i>R</i>-factors(gt) <i>etc</i>.
and is not relevant to the choice of reflections for refinement.
<i>R</i>-factors based on <i>F</i>^2^ are statistically about twice as large
as those based on <i>F</i>, and <i>R</i>- factors based on ALL data will be
even larger.
;
_reflns_number_total     4741
_reflns_number_gt     3251
_reflns_threshold_expression     I>2sigma(I)
_refine_ls_structure_factor_coef     Fsqd
_refine_ls_matrix_type     full
_refine_ls_R_factor_all     0.0702
_refine_ls_R_factor_gt     0.0447
_refine_ls_wR_factor_gt     0.1159
_refine_ls_wR_factor_ref     0.1327
_refine_ls_goodness_of_fit_ref     1.011
_refine_ls_restrained_S_all     1.011
_refine_ls_number_reflns     4741
_refine_ls_number_parameters     324
_refine_ls_number_restraints     0
_refine_ls_hydrogen_treatment     mixed
_refine_ls_weighting_scheme     calc
_refine_ls_weighting_details
         'calc w=1/[\s^2^(Fo^2^)+(0.0626P)^2^+0.4826P] where P=(Fo^2^+2Fc^2^)/3'
_atom_sites_solution_hydrogens     geom
_atom_sites_solution_primary     direct
_atom_sites_solution_secondary     difmap
_refine_ls_shift/su_max     0.000
_refine_ls_shift/su_mean     0.000
_refine_diff_density_max     0.285
_refine_diff_density_min     -0.162
_refine_ls_extinction_method     'SHELXL97 (Sheldrick, 2008)'
_refine_ls_extinction_coef     0.0070(10)
_refine_ls_extinction_expression
                                  'Fc^*^=kFc[1+0.001xFc^2^\l^3^/sin(2\q)]^-1/4^'
loop_
    _atom_type_symbol
    _atom_type_description
    _atom_type_scat_dispersion_real
    _atom_type_scat_dispersion_imag
    _atom_type_scat_source
    'C' 'C' 0.0033 0.0016
                         'International Tables Vol C Tables 4.2.6.8 and 6.1.1.4'
    'H' 'H' 0.0000 0.0000
                         'International Tables Vol C Tables 4.2.6.8 and 6.1.1.4'
    'O' 'O' 0.0106 0.0060
                         'International Tables Vol C Tables 4.2.6.8 and 6.1.1.4'
_computing_data_collection     'APEX2 (Bruker, 2008)'
_computing_cell_refinement     'SAINT (Bruker, 2008)'
_computing_data_reduction     'SAINT (Bruker, 2008)'
_computing_structure_solution     'SHELXS97 (Sheldrick, 2008)'
_computing_structure_refinement     'SHELXL97 (Sheldrick, 2008)'
_computing_molecular_graphics     'ORTEP-3 (Farrugia, 2012)'
_computing_publication_material
              '<i>SHELXL97</i> (Sheldrick, 2008) and <i>PLATON</i> (Spek, 2009)'
loop_
    _atom_site_type_symbol
    _atom_site_label
    _atom_site_fract_x
    _atom_site_fract_y
    _atom_site_fract_z
    _atom_site_U_iso_or_equiv
    _atom_site_adp_type
    _atom_site_calc_flag
    _atom_site_refinement_flags
    _atom_site_occupancy
    _atom_site_symmetry_multiplicity
    _atom_site_disorder_assembly
    _atom_site_disorder_group
    O O1 0.48425(14) 0.87273(11) 0.09194(5) 0.0573(3) Uani d . 1 1 . .
    O O2 0.67296(15) 0.85457(12) 0.04518(6) 0.0658(4) Uani d . 1 1 . .
    O O3 0.22158(12) 0.85200(11) -0.07008(5) 0.0544(3) Uani d . 1 1 . .
    O O4 0.43549(15) 0.53003(11) -0.09744(6) 0.0657(4) Uani d . 1 1 . .
    O O5 0.4359(2) 0.65360(13) -0.21784(6) 0.0918(6) Uani d . 1 1 . .
    O O6 0.51056(15) 0.84702(11) -0.20115(6) 0.0647(4) Uani d . 1 1 . .
    C C1 0.1064(2) 0.89144(18) 0.03761(9) 0.0603(5) Uani d . 1 1 . .
    H H1 0.0445 0.8860 0.0014 0.072 Uiso calc R 1 1 . .
    C C2 0.0543(2) 0.9138(2) 0.09163(10) 0.0710(6) Uani d . 1 1 . .
    H H2 -0.0425 0.9239 0.0922 0.085 Uiso calc R 1 1 . .
    C C3 0.1467(3) 0.9215(2) 0.14565(10) 0.0733(6) Uani d . 1 1 . .
    H H3 0.1113 0.9371 0.1824 0.088 Uiso calc R 1 1 . .
    C C4 0.2887(2) 0.90663(18) 0.14566(8) 0.0653(5) Uani d . 1 1 . .
    H H4 0.3500 0.9114 0.1821 0.078 Uiso calc R 1 1 . .
    C C5 0.3403(2) 0.88433(15) 0.09076(8) 0.0511(4) Uani d . 1 1 . .
    C C6 0.25104(19) 0.87658(14) 0.03612(7) 0.0491(4) Uani d . 1 1 . .
    C C7 0.31477(18) 0.85169(14) -0.01846(7) 0.0468(4) Uani d . 1 1 . .
    C C8 0.45453(18) 0.82799(14) -0.01720(7) 0.0454(4) Uani d . 1 1 . .
    C C9 0.5464(2) 0.85058(15) 0.03936(8) 0.0507(4) Uani d . 1 1 . .
    C C10 0.51915(18) 0.78861(15) -0.07384(7) 0.0455(4) Uani d . 1 1 . .
    C C11 0.28495(19) 0.85679(16) -0.12630(8) 0.0494(4) Uani d . 1 1 . .
    C C12 0.39806(18) 0.75276(14) -0.12394(7) 0.0464(4) Uani d . 1 1 . .
    C C13 0.3355(2) 0.62767(16) -0.10734(9) 0.0540(5) Uani d . 1 1 . .
    C C14 0.5728(2) 0.55895(16) -0.07821(8) 0.0541(4) Uani d . 1 1 . .
    C C15 0.62175(19) 0.67960(15) -0.06576(8) 0.0503(4) Uani d . 1 1 . .
    C C16 0.7656(2) 0.6973(2) -0.05198(9) 0.0659(5) Uani d . 1 1 . .
    H H16 0.8007 0.7778 -0.0451 0.079 Uiso calc R 1 1 . .
    C C17 0.8591(2) 0.5977(2) -0.04821(10) 0.0802(7) Uani d . 1 1 . .
    H H17 0.9559 0.6109 -0.0386 0.096 Uiso calc R 1 1 . .
    C C18 0.8067(3) 0.4787(2) -0.05896(10) 0.0804(7) Uani d . 1 1 . .
    H H18 0.8685 0.4111 -0.0558 0.097 Uiso calc R 1 1 . .
    H H10 0.5703(17) 0.8589(16) -0.0883(7) 0.045(4) Uiso d . 1 1 . .
    H H11 0.3340(17) 0.9362(16) -0.1275(7) 0.047(4) Uiso d . 1 1 . .
    H H13A 0.268(2) 0.5981(18) -0.1418(9) 0.064(5) Uiso d . 1 1 . .
    H H13B 0.291(2) 0.6358(19) -0.0683(10) 0.071(6) Uiso d . 1 1 . .
    C C19 0.6654(3) 0.45911(19) -0.07413(9) 0.0686(6) Uani d . 1 1 . .
    H H19 0.6311 0.3786 -0.0817 0.082 Uiso calc R 1 1 . .
    C C20 0.4500(2) 0.74304(16) -0.18581(8) 0.0537(4) Uani d . 1 1 . .
    C C21 0.5548(3) 0.8502(2) -0.26125(11) 0.0918(8) Uani d . 1 1 . .
    H H21A 0.5970 0.9297 -0.2676 0.138 Uiso calc R 1 1 . .
    H H21B 0.4742 0.8378 -0.2917 0.138 Uiso calc R 1 1 . .
    H H21C 0.6227 0.7852 -0.2646 0.138 Uiso calc R 1 1 . .
    C C22 0.16930(19) 0.85119(15) -0.17946(8) 0.0520(4) Uani d . 1 1 . .
    C C23 0.0536(2) 0.77419(19) -0.18095(9) 0.0651(5) Uani d . 1 1 . .
    H H23 0.0416 0.7260 -0.1468 0.078 Uiso calc R 1 1 . .
    C C24 -0.0450(2) 0.7678(2) -0.23264(10) 0.0728(6) Uani d . 1 1 . .
    H H24 -0.1227 0.7151 -0.2326 0.087 Uiso calc R 1 1 . .
    C C25 -0.0313(2) 0.8371(2) -0.28415(9) 0.0672(6) Uani d . 1 1 . .
    C C26 0.0823(2) 0.9161(2) -0.28170(9) 0.0721(6) Uani d . 1 1 . .
    H H26 0.0928 0.9656 -0.3156 0.087 Uiso calc R 1 1 . .
    C C27 0.1816(2) 0.92392(19) -0.23030(9) 0.0642(5) Uani d . 1 1 . .
    H H27 0.2574 0.9787 -0.2299 0.077 Uiso calc R 1 1 . .
    C C28 -0.1372(3) 0.8274(3) -0.34122(10) 0.0941(8) Uani d . 1 1 . .
    H H28A -0.2096 0.7686 -0.3345 0.141 Uiso calc R 1 1 . .
    H H28B -0.0901 0.7998 -0.3749 0.141 Uiso calc R 1 1 . .
    H H28C -0.1793 0.9077 -0.3506 0.141 Uiso calc R 1 1 . .
loop_
    _atom_site_aniso_label
    _atom_site_aniso_U_11
    _atom_site_aniso_U_22
    _atom_site_aniso_U_33
    _atom_site_aniso_U_12
    _atom_site_aniso_U_13
    _atom_site_aniso_U_23
    O1 0.0720(9) 0.0549(7) 0.0397(7) -0.0028(6) -0.0132(6) -0.0050(5)
    O2 0.0612(9) 0.0693(9) 0.0601(8) -0.0020(7) -0.0184(6) -0.0081(6)
    O3 0.0575(7) 0.0596(7) 0.0412(7) 0.0072(6) -0.0121(5) -0.0049(5)
    O4 0.0763(9) 0.0365(6) 0.0798(9) -0.0020(6) -0.0069(7) 0.0053(6)
    O5 0.1751(17) 0.0535(8) 0.0456(8) -0.0130(9) 0.0101(9) -0.0111(6)
    O6 0.0880(10) 0.0519(7) 0.0548(8) -0.0085(6) 0.0122(7) -0.0012(6)
    C1 0.0694(13) 0.0548(10) 0.0540(11) 0.0050(9) -0.0023(9) 0.0028(8)
    C2 0.0788(14) 0.0683(13) 0.0671(14) 0.0075(11) 0.0134(11) 0.0081(10)
    C3 0.0958(18) 0.0695(13) 0.0567(13) 0.0042(12) 0.0178(12) 0.0050(10)
    C4 0.0954(16) 0.0571(11) 0.0405(10) -0.0036(10) -0.0023(10) 0.0018(8)
    C5 0.0676(12) 0.0365(8) 0.0457(10) -0.0007(7) -0.0058(8) 0.0022(7)
    C6 0.0665(12) 0.0345(8) 0.0431(9) 0.0025(7) -0.0050(8) 0.0012(7)
    C7 0.0594(11) 0.0349(8) 0.0412(9) 0.0007(7) -0.0126(7) -0.0017(6)
    C8 0.0588(11) 0.0330(8) 0.0399(9) -0.0007(7) -0.0102(7) -0.0010(6)
    C9 0.0630(12) 0.0366(8) 0.0469(10) -0.0014(8) -0.0142(8) -0.0018(7)
    C10 0.0539(10) 0.0362(8) 0.0425(9) -0.0029(7) -0.0086(7) 0.0007(7)
    C11 0.0598(11) 0.0411(9) 0.0430(10) 0.0002(8) -0.0106(8) -0.0016(7)
    C12 0.0576(10) 0.0360(8) 0.0412(9) -0.0012(7) -0.0100(7) -0.0012(7)
    C13 0.0647(12) 0.0393(9) 0.0538(11) -0.0053(8) -0.0084(9) -0.0004(8)
    C14 0.0725(13) 0.0435(9) 0.0442(10) 0.0049(8) -0.0008(8) 0.0067(7)
    C15 0.0607(11) 0.0461(9) 0.0410(9) 0.0062(8) -0.0054(8) 0.0020(7)
    C16 0.0631(12) 0.0650(12) 0.0650(13) 0.0057(10) -0.0097(10) -0.0008(10)
    C17 0.0667(14) 0.0942(18) 0.0759(15) 0.0222(12) -0.0054(11) 0.0034(13)
    C18 0.0985(19) 0.0750(15) 0.0663(14) 0.0377(13) 0.0046(12) 0.0058(11)
    C19 0.0949(17) 0.0496(10) 0.0591(12) 0.0166(10) 0.0015(11) 0.0074(9)
    C20 0.0721(12) 0.0403(9) 0.0441(10) 0.0045(8) -0.0102(8) -0.0002(7)
    C21 0.137(2) 0.0781(16) 0.0653(15) -0.0017(14) 0.0319(14) 0.0077(11)
    C22 0.0636(11) 0.0445(9) 0.0426(9) 0.0068(8) -0.0136(8) -0.0022(7)
    C23 0.0680(12) 0.0648(12) 0.0562(12) -0.0028(10) -0.0167(9) 0.0075(9)
    C24 0.0696(13) 0.0672(13) 0.0726(14) 0.0010(10) -0.0258(11) -0.0026(11)
    C25 0.0730(13) 0.0730(13) 0.0491(11) 0.0267(11) -0.0169(9) -0.0156(10)
    C26 0.0854(15) 0.0824(14) 0.0443(11) 0.0201(12) -0.0078(10) 0.0087(10)
    C27 0.0725(13) 0.0611(11) 0.0541(11) 0.0063(9) -0.0100(9) 0.0081(9)
    C28 0.0876(16) 0.120(2) 0.0632(14) 0.0365(15) -0.0328(12) -0.0224(13)
_geom_special_details
;
All e.s.d.'s (except the e.s.d. in the dihedral angle between two l.s. planes)
are estimated using the full covariance matrix. The cell e.s.d.'s are taken
into account individually in the estimation of e.s.d.'s in distances, angles
and torsion angles; correlations between e.s.d.'s in cell parameters are only
used when they are defined by crystal symmetry. An approximate (isotropic)
treatment of cell e.s.d.'s is used for estimating e.s.d.'s involving l.s.
planes.
;
loop_
    _geom_bond_atom_site_label_1
    _geom_bond_atom_site_label_2
    _geom_bond_site_symmetry_2
    _geom_bond_distance
    _geom_bond_publ_flag
    O1 C5 . 1.373(2) ?
    O1 C9 . 1.385(2) ?
    O2 C9 . 1.197(2) ?
    O3 C7 . 1.3473(19) ?
    O3 C11 . 1.444(2) ?
    O4 C14 . 1.358(2) ?
    O4 C13 . 1.412(2) ?
    O5 C20 . 1.186(2) ?
    O6 C20 . 1.318(2) ?
    O6 C21 . 1.437(2) ?
    C1 C2 . 1.366(3) ?
    C1 C6 . 1.392(3) ?
    C1 H1 . 0.9300 ?
    C2 C3 . 1.387(3) ?
    C2 H2 . 0.9300 ?
    C3 C4 . 1.362(3) ?
    C3 H3 . 0.9300 ?
    C4 C5 . 1.381(3) ?
    C4 H4 . 0.9300 ?
    C5 C6 . 1.382(2) ?
    C6 C7 . 1.437(2) ?
    C7 C8 . 1.352(2) ?
    C8 C9 . 1.445(2) ?
    C8 C10 . 1.518(2) ?
    C10 C15 . 1.518(2) ?
    C10 C12 . 1.537(2) ?
    C10 H10 . 0.972(17) ?
    C11 C22 . 1.500(2) ?
    C11 C12 . 1.546(2) ?
    C11 H11 . 0.973(17) ?
    C12 C20 . 1.509(3) ?
    C12 C13 . 1.530(2) ?
    C13 H13A . 0.98(2) ?
    C13 H13B . 1.01(2) ?
    C14 C19 . 1.382(3) ?
    C14 C15 . 1.389(2) ?
    C15 C16 . 1.378(3) ?
    C16 C17 . 1.386(3) ?
    C16 H16 . 0.9300 ?
    C17 C18 . 1.378(3) ?
    C17 H17 . 0.9300 ?
    C18 C19 . 1.360(3) ?
    C18 H18 . 0.9300 ?
    C19 H19 . 0.9300 ?
    C21 H21A . 0.9600 ?
    C21 H21B . 0.9600 ?
    C21 H21C . 0.9600 ?
    C22 C23 . 1.374(3) ?
    C22 C27 . 1.379(3) ?
    C23 C24 . 1.379(3) ?
    C23 H23 . 0.9300 ?
    C24 C25 . 1.374(3) ?
    C24 H24 . 0.9300 ?
    C25 C26 . 1.369(3) ?
    C25 C28 . 1.508(3) ?
    C26 C27 . 1.379(3) ?
    C26 H26 . 0.9300 ?
    C27 H27 . 0.9300 ?
    C28 H28A . 0.9600 ?
    C28 H28B . 0.9600 ?
    C28 H28C . 0.9600 ?
loop_
    _geom_angle_atom_site_label_1
    _geom_angle_atom_site_label_2
    _geom_angle_atom_site_label_3
    _geom_angle_site_symmetry_1
    _geom_angle_site_symmetry_3
    _geom_angle
    _geom_angle_publ_flag
    C5 O1 C9 . . 122.17(13) ?
    C7 O3 C11 . . 114.68(13) ?
    C14 O4 C13 . . 118.86(13) ?
    C20 O6 C21 . . 116.42(16) ?
    C2 C1 C6 . . 120.83(19) ?
    C2 C1 H1 . . 119.6 ?
    C6 C1 H1 . . 119.6 ?
    C1 C2 C3 . . 119.5(2) ?
    C1 C2 H2 . . 120.2 ?
    C3 C2 H2 . . 120.2 ?
    C4 C3 C2 . . 121.0(2) ?
    C4 C3 H3 . . 119.5 ?
    C2 C3 H3 . . 119.5 ?
    C3 C4 C5 . . 119.05(19) ?
    C3 C4 H4 . . 120.5 ?
    C5 C4 H4 . . 120.5 ?
    O1 C5 C4 . . 117.78(16) ?
    O1 C5 C6 . . 120.81(16) ?
    C4 C5 C6 . . 121.39(19) ?
    C5 C6 C1 . . 118.25(17) ?
    C5 C6 C7 . . 117.22(17) ?
    C1 C6 C7 . . 124.53(16) ?
    O3 C7 C8 . . 123.92(16) ?
    O3 C7 C6 . . 113.50(15) ?
    C8 C7 C6 . . 122.57(15) ?
    C7 C8 C9 . . 118.14(16) ?
    C7 C8 C10 . . 122.53(14) ?
    C9 C8 C10 . . 119.16(15) ?
    O2 C9 O1 . . 115.95(15) ?
    O2 C9 C8 . . 126.01(18) ?
    O1 C9 C8 . . 118.02(16) ?
    C8 C10 C15 . . 116.16(13) ?
    C8 C10 C12 . . 108.09(14) ?
    C15 C10 C12 . . 107.70(13) ?
    C8 C10 H10 . . 109.0(9) ?
    C15 C10 H10 . . 106.9(9) ?
    C12 C10 H10 . . 108.7(10) ?
    O3 C11 C22 . . 108.59(15) ?
    O3 C11 C12 . . 108.18(13) ?
    C22 C11 C12 . . 115.84(14) ?
    O3 C11 H11 . . 108.1(10) ?
    C22 C11 H11 . . 108.7(10) ?
    C12 C11 H11 . . 107.2(10) ?
    C20 C12 C13 . . 109.72(14) ?
    C20 C12 C10 . . 111.07(15) ?
    C13 C12 C10 . . 109.11(13) ?
    C20 C12 C11 . . 109.12(13) ?
    C13 C12 C11 . . 110.36(15) ?
    C10 C12 C11 . . 107.42(13) ?
    O4 C13 C12 . . 114.18(16) ?
    O4 C13 H13A . . 104.0(11) ?
    C12 C13 H13A . . 109.6(11) ?
    O4 C13 H13B . . 106.5(12) ?
    C12 C13 H13B . . 110.3(12) ?
    H13A C13 H13B . . 112.1(16) ?
    O4 C14 C19 . . 115.14(17) ?
    O4 C14 C15 . . 123.98(15) ?
    C19 C14 C15 . . 120.83(19) ?
    C16 C15 C14 . . 118.07(16) ?
    C16 C15 C10 . . 121.77(16) ?
    C14 C15 C10 . . 119.87(16) ?
    C15 C16 C17 . . 121.3(2) ?
    C15 C16 H16 . . 119.3 ?
    C17 C16 H16 . . 119.3 ?
    C18 C17 C16 . . 119.1(2) ?
    C18 C17 H17 . . 120.4 ?
    C16 C17 H17 . . 120.4 ?
    C19 C18 C17 . . 120.7(2) ?
    C19 C18 H18 . . 119.7 ?
    C17 C18 H18 . . 119.7 ?
    C18 C19 C14 . . 120.0(2) ?
    C18 C19 H19 . . 120.0 ?
    C14 C19 H19 . . 120.0 ?
    O5 C20 O6 . . 123.41(18) ?
    O5 C20 C12 . . 124.40(17) ?
    O6 C20 C12 . . 112.17(14) ?
    O6 C21 H21A . . 109.5 ?
    O6 C21 H21B . . 109.5 ?
    H21A C21 H21B . . 109.5 ?
    O6 C21 H21C . . 109.5 ?
    H21A C21 H21C . . 109.5 ?
    H21B C21 H21C . . 109.5 ?
    C23 C22 C27 . . 118.11(16) ?
    C23 C22 C11 . . 123.31(16) ?
    C27 C22 C11 . . 118.55(17) ?
    C22 C23 C24 . . 120.59(19) ?
    C22 C23 H23 . . 119.7 ?
    C24 C23 H23 . . 119.7 ?
    C25 C24 C23 . . 121.6(2) ?
    C25 C24 H24 . . 119.2 ?
    C23 C24 H24 . . 119.2 ?
    C26 C25 C24 . . 117.38(18) ?
    C26 C25 C28 . . 121.1(2) ?
    C24 C25 C28 . . 121.6(2) ?
    C25 C26 C27 . . 121.7(2) ?
    C25 C26 H26 . . 119.2 ?
    C27 C26 H26 . . 119.2 ?
    C26 C27 C22 . . 120.6(2) ?
    C26 C27 H27 . . 119.7 ?
    C22 C27 H27 . . 119.7 ?
    C25 C28 H28A . . 109.5 ?
    C25 C28 H28B . . 109.5 ?
    H28A C28 H28B . . 109.5 ?
    C25 C28 H28C . . 109.5 ?
    H28A C28 H28C . . 109.5 ?
    H28B C28 H28C . . 109.5 ?
loop_
    _geom_torsion_atom_site_label_1
    _geom_torsion_atom_site_label_2
    _geom_torsion_atom_site_label_3
    _geom_torsion_atom_site_label_4
    _geom_torsion_site_symmetry_1
    _geom_torsion_site_symmetry_2
    _geom_torsion_site_symmetry_3
    _geom_torsion_site_symmetry_4
    _geom_torsion
    _geom_torsion_publ_flag
    C6 C1 C2 C3 . . . . -0.2(3) ?
    C1 C2 C3 C4 . . . . -0.2(3) ?
    C2 C3 C4 C5 . . . . 0.4(3) ?
    C9 O1 C5 C4 . . . . -179.86(15) ?
    C9 O1 C5 C6 . . . . -1.3(2) ?
    C3 C4 C5 O1 . . . . 178.43(17) ?
    C3 C4 C5 C6 . . . . -0.2(3) ?
    O1 C5 C6 C1 . . . . -178.79(15) ?
    C4 C5 C6 C1 . . . . -0.2(2) ?
    O1 C5 C6 C7 . . . . 2.1(2) ?
    C4 C5 C6 C7 . . . . -179.32(16) ?
    C2 C1 C6 C5 . . . . 0.4(3) ?
    C2 C1 C6 C7 . . . . 179.41(17) ?
    C11 O3 C7 C8 . . . . -15.2(2) ?
    C11 O3 C7 C6 . . . . 166.09(13) ?
    C5 C6 C7 O3 . . . . -176.76(13) ?
    C1 C6 C7 O3 . . . . 4.2(2) ?
    C5 C6 C7 C8 . . . . 4.5(2) ?
    C1 C6 C7 C8 . . . . -174.56(16) ?
    O3 C7 C8 C9 . . . . 170.02(14) ?
    C6 C7 C8 C9 . . . . -11.3(2) ?
    O3 C7 C8 C10 . . . . -5.1(2) ?
    C6 C7 C8 C10 . . . . 173.51(14) ?
    C5 O1 C9 O2 . . . . 172.88(14) ?
    C5 O1 C9 C8 . . . . -5.7(2) ?
    C7 C8 C9 O2 . . . . -166.65(16) ?
    C10 C8 C9 O2 . . . . 8.7(2) ?
    C7 C8 C9 O1 . . . . 11.8(2) ?
    C10 C8 C9 O1 . . . . -172.92(13) ?
    C7 C8 C10 C15 . . . . -134.14(16) ?
    C9 C8 C10 C15 . . . . 50.8(2) ?
    C7 C8 C10 C12 . . . . -13.0(2) ?
    C9 C8 C10 C12 . . . . 171.88(13) ?
    C7 O3 C11 C22 . . . . 177.67(13) ?
    C7 O3 C11 C12 . . . . 51.19(17) ?
    C8 C10 C12 C20 . . . . 166.11(12) ?
    C15 C10 C12 C20 . . . . -67.66(17) ?
    C8 C10 C12 C13 . . . . -72.81(17) ?
    C15 C10 C12 C13 . . . . 53.43(19) ?
    C8 C10 C12 C11 . . . . 46.84(17) ?
    C15 C10 C12 C11 . . . . 173.07(14) ?
    O3 C11 C12 C20 . . . . 171.49(13) ?
    C22 C11 C12 C20 . . . . 49.4(2) ?
    O3 C11 C12 C13 . . . . 50.85(17) ?
    C22 C11 C12 C13 . . . . -71.3(2) ?
    O3 C11 C12 C10 . . . . -68.00(17) ?
    C22 C11 C12 C10 . . . . 169.86(15) ?
    C14 O4 C13 C12 . . . . 26.9(2) ?
    C20 C12 C13 O4 . . . . 66.43(19) ?
    C10 C12 C13 O4 . . . . -55.5(2) ?
    C11 C12 C13 O4 . . . . -173.29(14) ?
    C13 O4 C14 C19 . . . . -175.30(17) ?
    C13 O4 C14 C15 . . . . 1.9(3) ?
    O4 C14 C15 C16 . . . . -174.18(17) ?
    C19 C14 C15 C16 . . . . 2.9(3) ?
    O4 C14 C15 C10 . . . . -0.3(3) ?
    C19 C14 C15 C10 . . . . 176.75(16) ?
    C8 C10 C15 C16 . . . . -93.5(2) ?
    C12 C10 C15 C16 . . . . 145.19(17) ?
    C8 C10 C15 C14 . . . . 92.91(19) ?
    C12 C10 C15 C14 . . . . -28.4(2) ?
    C14 C15 C16 C17 . . . . -2.5(3) ?
    C10 C15 C16 C17 . . . . -176.20(18) ?
    C15 C16 C17 C18 . . . . 0.5(3) ?
    C16 C17 C18 C19 . . . . 1.1(3) ?
    C17 C18 C19 C14 . . . . -0.7(3) ?
    O4 C14 C19 C18 . . . . 175.98(18) ?
    C15 C14 C19 C18 . . . . -1.4(3) ?
    C21 O6 C20 O5 . . . . 2.7(3) ?
    C21 O6 C20 C12 . . . . -175.78(17) ?
    C13 C12 C20 O5 . . . . 4.2(3) ?
    C10 C12 C20 O5 . . . . 124.9(2) ?
    C11 C12 C20 O5 . . . . -116.8(2) ?
    C13 C12 C20 O6 . . . . -177.29(14) ?
    C10 C12 C20 O6 . . . . -56.57(18) ?
    C11 C12 C20 O6 . . . . 61.68(19) ?
    O3 C11 C22 C23 . . . . -40.9(2) ?
    C12 C11 C22 C23 . . . . 81.0(2) ?
    O3 C11 C22 C27 . . . . 141.21(17) ?
    C12 C11 C22 C27 . . . . -96.9(2) ?
    C27 C22 C23 C24 . . . . 1.8(3) ?
    C11 C22 C23 C24 . . . . -176.10(18) ?
    C22 C23 C24 C25 . . . . 0.1(3) ?
    C23 C24 C25 C26 . . . . -1.8(3) ?
    C23 C24 C25 C28 . . . . 178.4(2) ?
    C24 C25 C26 C27 . . . . 1.6(3) ?
    C28 C25 C26 C27 . . . . -178.60(19) ?
    C25 C26 C27 C22 . . . . 0.3(3) ?
    C23 C22 C27 C26 . . . . -2.0(3) ?
    C11 C22 C27 C26 . . . . 175.98(18) ?
loop_
    _geom_hbond_atom_site_label_D
    _geom_hbond_atom_site_label_H
    _geom_hbond_atom_site_label_A
    _geom_hbond_site_symmetry_A
    _geom_hbond_distance_DH
    _geom_hbond_distance_HA
    _geom_hbond_distance_DA
    _geom_hbond_angle_DHA
    C4 H4 O5 4_576 0.93 2.35 3.209(2) 153
    C21 H21A O5 2_654 0.96 2.43 3.285(3) 148
data_global
_journal_date_recd_electronic     2012-12-10
_journal_date_accepted     2013-01-12
_journal_name_full     'Acta Crystallographica, Section E'
_journal_year     2013
_journal_volume     69
_journal_issue      2
_journal_page_first     o267
_journal_page_last     o268
_journal_paper_category     QO
_journal_paper_doi     10.1107/S1600536813001244
_journal_coeditor_code     SU2541
_publ_contact_author_name     'Aravindhan, S.'
_publ_contact_author_address
;
Department of physics
Presidency college
Chennai 600 005
India
;
_publ_contact_author_email     'aravindhanpresidency@gmail.com'
_publ_contact_author_fax     ?
_publ_contact_author_phone     '9443203669'
_publ_section_title
;\
(6b<i>S*</i>,14<i>R*</i>,14a<i>R</i>*)-Methyl
14-(4-methylphenyl)-7-oxo-6b,6c,7,12b,14,14a-hexahydro-1<i>H</i>-pyrano[3,2-\
<i>c</i>:5,4-<i>c</i>']dichromene-14a-carboxylate
;
loop_
    _publ_author_name
    _publ_author_footnote
    _publ_author_address
    'R. Ponnusamy' .
;
Department of Computer Science & Engineering,
Madha Engineering College,
Kundrathur, Chennai 600 069, India
;
    'V. Sabari' .
;
Department of Physics
Presidency College
Chennai 600 005
India
;
    'G. Sivakumar' .
;
Department of Organic Chemistry
University of Madras
Chennai 600 025
India
;
    'M. Bakthadoss' .
;
Department of Organic Chemistry
University of Madras
Chennai 600 025
India
;
    'S. Aravindhan' .
;
Department of Physics
Presidency College
Chennai 600 005
India
;
