# Supplementary material for: (6bS*,14R*,14aR*)-Methyl 14-(4-methyl­phen­yl)-7-oxo-6b,6c,7,12b,14,14a-hexa­hydro-1H-pyrano[3,2-c:5,4-c′]dichromene-14a-carboxyl­ate
Source: Acta Crystallogr Sect E Struct Rep Online. 2013 Jan 19;69(Pt 2):o267–8. doi: 10.1107/S1600536813001244 (PMC3569797; doi:10.1107/S1600536813001244)
Supplement: Supplementary file 2 [file e-69-0o267-Isup2.hkl]

#
# h,k,l, Fc-squared, Fo-squared, sigma(Fo-squared) and status flag
#
data_I
_shelx_title ' SABARIMGS4 in P2(1)/c'
_shelx_refln_list_code          4
_shelx_F_calc_maximum      194.41
_exptl_crystal_F_000       952.00
_reflns_d_resolution_high  0.7882
 
loop_
 _symmetry_equiv_pos_as_xyz
 'x, y, z'
 '-x, y+1/2, -z+1/2'
 '-x, -y, -z'
 'x, -y-1/2, z-1/2'
 
_cell_length_a     9.5260
_cell_length_b    10.7110
_cell_length_c    21.9750
_cell_angle_alpha  90.000
_cell_angle_beta   97.397
_cell_angle_gamma  90.000
 
_shelx_F_squared_multiplier     1.000
 
loop_
 _refln_index_h
 _refln_index_k
 _refln_index_l
 _refln_F_squared_calc
 _refln_F_squared_meas
 _refln_F_squared_sigma
 _refln_observed_status
   1   0   0    18199.57    13515.37    853.49 o
   2   0   0     4063.68     4083.62     49.09 o
   3   0   0     2769.53     2907.48     35.37 o
   4   0   0      313.33      297.18      6.53 o
   5   0   0      658.73      656.48     14.27 o
   6   0   0      212.06      194.59      5.79 o
   7   0   0       23.46       26.18      2.38 o
   8   0   0      225.16      220.16      6.47 o
   9   0   0       23.06       17.17      3.49 o
  10   0   0       70.39       62.62      9.79 o
  11   0   0       24.85       33.11      6.09 o
   1   1   0    10103.40    10134.48     83.37 o
   2   1   0      569.71      571.81      6.07 o
   3   1   0       82.80       65.82      1.48 o
   4   1   0       18.22       18.82      0.98 o
   5   1   0      140.83      138.56      2.74 o
   6   1   0       29.83       33.65      1.57 o
   7   1   0        3.56        2.47      1.09 o
   8   1   0        3.66        2.62      1.28 o
   9   1   0      102.96      101.65      4.65 o
  10   1   0        5.66        5.30      4.21 o
  11   1   0        4.45       -0.19      4.60 o
   0   2   0     6369.08     6340.09     64.23 o
   1   2   0     1811.20     1739.56     13.86 o
   2   2   0     3993.17     3933.48     31.86 o
   3   2   0        6.70        4.86      0.63 o
   4   2   0     1107.29     1123.68     11.03 o
   5   2   0        0.04        0.94      1.01 o
   6   2   0        0.69       -0.46      1.03 o
   7   2   0      110.34      105.02      3.25 o
   8   2   0       35.18       29.19      2.90 o
   9   2   0       23.65       18.50      2.74 o
  10   2   0        4.45        3.17      4.50 o
  11   2   0       11.90       10.46      5.23 o
   1   3   0    16658.20    16835.09    123.31 o
   2   3   0     1401.52     1393.84     11.89 o
   3   3   0      666.24      654.13      6.89 o
   4   3   0      994.18      933.49     10.11 o
   5   3   0        0.15        0.01      0.85 o
   6   3   0        7.41        5.01      1.12 o
   7   3   0       55.68       55.08      2.85 o
   8   3   0      106.60       99.52      4.27 o
   9   3   0        6.40       -0.61      2.31 o
  10   3   0        9.29        1.32      4.38 o
  11   3   0        0.00        2.48      6.89 o
   0   4   0    26892.38    28554.69    266.23 o
   1   4   0     1241.10     1171.27      9.32 o
   2   4   0      971.38     1050.69      9.31 o
   3   4   0        7.79        7.81      1.01 o
   4   4   0      173.43      175.02      3.00 o
   5   4   0     1674.49     1713.56     17.77 o
   6   4   0      549.55      500.78      8.04 o
   7   4   0        7.05        8.15      1.81 o
   8   4   0       23.49       20.63      2.70 o
   9   4   0       42.37       42.69      3.86 o
  10   4   0        0.38        4.07      3.29 o
  11   4   0        0.31       -4.22      4.59 o
   1   5   0       13.12        8.63      0.80 o
   2   5   0       25.84       29.87      1.09 o
   3   5   0     2116.05     2143.07     18.26 o
   4   5   0        4.51        4.10      0.94 o
   5   5   0       10.79        9.74      1.21 o
   6   5   0        4.35        5.90      1.63 o
   7   5   0        0.32       -1.78      1.78 o
   8   5   0        1.19        1.83      2.36 o
   9   5   0        0.17        0.90      2.60 o
  10   5   0        0.30       -2.68      2.68 o
  11   5   0        0.65       -0.30      7.39 o
   0   6   0      722.15      737.99      8.84 o
   1   6   0     3125.08     2990.29     23.84 o
   2   6   0        1.90        5.00      0.81 o
   3   6   0      155.16      148.19      2.45 o
   4   6   0      491.76      541.60      6.36 o
   5   6   0        0.33       -0.95      0.95 o
   6   6   0      126.70      114.56      3.65 o
   7   6   0        0.22       -2.10      2.10 o
   8   6   0        0.30       -1.88      2.40 o
   9   6   0       39.12       40.23      4.02 o
  10   6   0        0.09       -2.95      2.95 o
   1   7   0      513.49      531.20      5.46 o
   2   7   0       45.73       47.01      1.64 o
   3   7   0      110.07      113.92      3.35 o
   4   7   0      184.72      192.50      3.23 o
   5   7   0        7.83        6.20      1.23 o
   6   7   0       10.48        9.54      2.13 o
   7   7   0       32.00       24.87      2.67 o
   8   7   0        0.00       -2.41      2.49 o
   9   7   0       19.09       24.76      3.80 o
  10   7   0        4.32        6.07      3.54 o
   0   8   0      807.97      839.01     12.52 o
   1   8   0      199.46      202.98      3.15 o
   2   8   0        5.04        5.78      1.07 o
   3   8   0       64.41       66.03      2.12 o
   4   8   0       63.51       70.72      2.13 o
   5   8   0      108.17       95.94      4.17 o
   6   8   0       19.34       14.76      2.25 o
   7   8   0        1.84        0.01      2.00 o
   8   8   0        0.24        2.68      4.65 o
   9   8   0        3.52        0.26      2.71 o
   1   9   0      658.75      641.50      9.21 o
   2   9   0      385.51      374.38      6.79 o
   3   9   0       15.83       20.21      1.99 o
   4   9   0      122.26      130.29      3.81 o
   5   9   0        8.10        9.39      2.16 o
   6   9   0        0.83        1.75      2.74 o
   7   9   0        1.50        3.20      2.40 o
   8   9   0        0.63        5.13      2.74 o
   0  10   0      942.72     1029.55     20.66 o
   1  10   0      637.48      616.64     12.62 o
   2  10   0       60.92       59.06      3.31 o
   3  10   0        0.80        4.49      2.05 o
   4  10   0       17.26       23.75      2.28 o
   5  10   0       13.80       12.73      2.41 o
   6  10   0        0.25        1.63      2.20 o
   7  10   0       22.93       23.57      3.15 o
   8  10   0       41.49       46.09      4.40 o
   1  11   0        0.16        3.40      2.25 o
   2  11   0       29.85       37.24      3.05 o
   3  11   0        9.21        9.78      2.13 o
   4  11   0       34.86       32.82      2.66 o
   5  11   0        1.91        1.80      2.17 o
   6  11   0        0.03       -2.43      2.43 o
   7  11   0        1.11       -2.46      4.07 o
   0  12   0        2.49        3.57      4.16 o
   1  12   0       13.95       21.98      3.13 o
   2  12   0       41.23       35.11      3.30 o
   3  12   0       18.70       20.07      2.65 o
   4  12   0       21.47       23.04      3.19 o
   5  12   0       26.68       35.83      4.69 o
   1  13   0        0.37        2.51      3.08 o
   2  13   0       13.91       21.33      4.30 o
   3  13   0       79.29       87.82      4.59 o
 -12   1   1        0.54        1.72      5.50 o
 -11   1   1        0.01        0.34      3.49 o
 -10   1   1       11.69       11.22      3.89 o
  -9   1   1       36.57       44.92      3.23 o
  -8   1   1        2.44        0.89      1.21 o
  -7   1   1       51.41       50.88      2.00 o
  -6   1   1       28.45       27.68      1.47 o
  -5   1   1      428.23      439.94      6.73 o
  -4   1   1     1405.33     1556.25     18.55 o
  -3   1   1     1859.46     1809.68     17.85 o
  -2   1   1     2403.90     2529.58     20.83 o
  -1   1   1       22.83       32.44      0.92 o
   0   1   1     3198.60     2110.27     57.94 o
   1   1   1      113.43      104.12      1.33 o
   2   1   1     1094.79      996.86      8.96 o
   3   1   1      945.70      929.53      8.66 o
   4   1   1     1618.41     1567.05     14.87 o
   5   1   1     2543.48     2837.32     30.43 o
   6   1   1      513.75      521.58      6.96 o
   7   1   1      167.98      162.86      3.72 o
   8   1   1        0.52        0.20      1.33 o
   9   1   1       52.64       51.90      5.07 o
  10   1   1        3.75        6.27      4.79 o
  11   1   1        0.38        3.69      5.28 o
 -11   2   1        7.82       13.41     10.25 o
 -10   2   1       11.24        5.78      3.69 o
  -9   2   1        1.19       -0.32      2.14 o
  -8   2   1        9.78       10.24      1.50 o
  -7   2   1      264.03      269.09      4.30 o
  -6   2   1       29.02       21.63      1.22 o
  -5   2   1      448.71      463.69      6.34 o
  -4   2   1      272.08      316.49      3.73 o
  -3   2   1     2163.27     2006.13     18.61 o
  -2   2   1     5211.91     5082.53     41.42 o
  -1   2   1    29195.93    31481.64    265.25 o
   0   2   1      787.91      712.81      5.28 o
   1   2   1     3381.24     3162.10     22.73 o
   2   2   1     2227.48     2203.61     16.75 o
   3   2   1      846.50      886.92      8.42 o
   4   2   1      636.94      650.78      8.66 o
   5   2   1       53.58       71.41      2.71 o
   6   2   1       40.29       45.63      2.36 o
   7   2   1       56.18       55.63      2.88 o
   8   2   1       48.20       52.74      3.49 o
   9   2   1      139.38      132.22      5.45 o
  10   2   1        8.10        4.36      4.54 o
  11   2   1        0.83       -3.29      4.68 o
 -11   3   1        2.21        7.33      4.86 o
 -10   3   1        2.27       -2.80      2.80 o
  -9   3   1      150.99      146.69      5.41 o
  -8   3   1      317.14      308.35      7.79 o
  -7   3   1       49.06       44.65      1.91 o
  -6   3   1       21.79       24.00      1.34 o
  -5   3   1      115.76      121.26      2.65 o
  -4   3   1     1181.32     1303.60     14.44 o
  -3   3   1       99.39       91.65      1.70 o
  -2   3   1       87.42       99.86      1.87 o
  -1   3   1     5112.40     5164.11     41.45 o
   0   3   1    23881.42    24316.17    166.41 o
   1   3   1     7840.11     7984.64     54.71 o
   2   3   1      353.07      348.50      3.47 o
   3   3   1     3470.74     3592.48     29.41 o
   4   3   1     1367.29     1379.57     14.17 o
   5   3   1      813.52      920.23     10.99 o
   6   3   1      261.81      269.47      4.98 o
   7   3   1       65.30       68.23      3.73 o
   8   3   1      142.40      136.68      5.00 o
   9   3   1        6.89        2.49      2.75 o
  10   3   1        4.30        2.69      4.45 o
  11   3   1        0.94       -1.57      4.66 o
 -11   4   1        4.31       11.22      5.31 o
 -10   4   1        4.47        3.46      3.26 o
  -9   4   1       21.30       24.67      3.40 o
  -8   4   1       13.18       13.37      2.53 o
  -7   4   1        4.72        4.96      1.63 o
  -6   4   1      283.92      259.61      4.52 o
  -5   4   1        8.83        6.05      1.26 o
  -4   4   1       51.20       55.53      2.56 o
  -3   4   1      840.93      825.41      8.18 o
  -2   4   1      343.41      301.88      3.39 o
  -1   4   1     1023.89     1048.34      8.14 o
   0   4   1     3103.24     2897.23     20.29 o
   1   4   1      242.10      220.36      2.27 o
   2   4   1     1566.87     1591.78     13.05 o
   3   4   1       32.90       36.83      1.22 o
   4   4   1      473.35      480.88      6.03 o
   5   4   1      171.99      182.40      3.98 o
   6   4   1       73.34       72.42      3.50 o
   7   4   1      162.75      176.58      5.23 o
   8   4   1        9.51        7.56      2.34 o
   9   4   1       19.21       14.06      3.04 o
  10   4   1       16.51       18.44      3.81 o
  11   4   1       17.82       11.02      5.41 o
 -11   5   1        0.00        2.82      4.58 o
 -10   5   1        0.20       -2.88      2.88 o
  -9   5   1        4.56        3.50      3.08 o
  -8   5   1        0.14       -1.29      2.15 o
  -7   5   1       39.32       34.11      2.80 o
  -6   5   1       24.08       27.28      1.63 o
  -5   5   1       31.62       35.53      1.65 o
  -4   5   1      230.01      233.20      3.53 o
  -3   5   1       37.21       43.78      2.70 o
  -2   5   1     1169.66     1280.58     10.88 o
  -1   5   1      279.99      318.39      4.05 o
   0   5   1     3275.40     3096.95     21.79 o
   1   5   1       68.34      103.43      1.82 o
   2   5   1      113.65      119.03      2.08 o
   3   5   1      481.37      544.94      5.44 o
   4   5   1      150.10      175.05      3.19 o
   5   5   1       54.95       55.76      2.45 o
   6   5   1       43.58       45.86      2.51 o
   7   5   1        0.09       -1.60      1.83 o
   8   5   1       17.45       17.82      2.90 o
   9   5   1        0.24       -1.82      2.51 o
  10   5   1        0.83        2.49      2.91 o
  11   5   1        0.13       -4.59      4.59 o
 -10   6   1        1.17       -0.43      2.87 o
  -9   6   1        2.60       -0.10      2.72 o
  -8   6   1        7.39        6.21      2.63 o
  -7   6   1       91.81       76.27      4.23 o
  -6   6   1      238.52      219.85      4.38 o
  -5   6   1      300.43      322.37      5.12 o
  -4   6   1        3.90        3.85      0.92 o
  -3   6   1      413.02      446.70      5.35 o
  -2   6   1       50.12       51.99      1.44 o
  -1   6   1      460.78      486.17      4.98 o
   0   6   1      230.19      193.55      2.53 o
   1   6   1      865.74      873.78      7.62 o
   2   6   1       83.58      107.96      2.08 o
   3   6   1       43.67       45.99      1.46 o
   4   6   1       13.25       11.30      1.09 o
   5   6   1        8.47        8.53      1.21 o
   6   6   1        0.62        2.26      3.11 o
   7   6   1       74.16       80.26      6.07 o
   8   6   1       12.49       13.94      3.03 o
   9   6   1        0.91       -0.60      2.60 o
  10   6   1        6.06       11.36      3.49 o
 -10   7   1        0.26       -2.96      2.96 o
  -9   7   1       33.55       31.57      3.92 o
  -8   7   1       30.03       26.32      3.44 o
  -7   7   1        0.14       -0.66      2.34 o
  -6   7   1        0.07       -0.78      1.60 o
  -5   7   1        4.60        2.01      1.10 o
  -4   7   1       32.13       33.35      1.44 o
  -3   7   1      311.68      309.72      4.31 o
  -2   7   1      768.40      694.01      7.12 o
  -1   7   1      649.18      626.49      6.58 o
   0   7   1     1282.24     1215.27     10.75 o
   1   7   1      382.35      408.38      4.53 o
   2   7   1       58.72       66.25      1.87 o
   3   7   1      330.45      330.01      4.42 o
   4   7   1      232.66      221.35      3.70 o
   5   7   1       56.01       60.49      2.21 o
   6   7   1       10.75       11.48      2.18 o
   7   7   1        2.49        0.71      2.03 o
   8   7   1        3.86        5.23      2.73 o
   9   7   1       30.52       29.89      3.87 o
  10   7   1        8.74        8.67      3.45 o
  -9   8   1        0.40       -0.57      2.52 o
  -8   8   1       14.35       12.98      2.59 o
  -7   8   1        1.31       -0.66      1.85 o
  -6   8   1       66.15       61.96      3.39 o
  -5   8   1        8.04        7.55      1.58 o
  -4   8   1        7.02        6.19      1.10 o
  -3   8   1      221.47      220.26      3.72 o
  -2   8   1      121.37      117.02      2.53 o
  -1   8   1       43.36       37.09      1.50 o
   0   8   1      129.10      133.01      3.93 o
   1   8   1      203.21      200.38      3.30 o
   2   8   1      257.90      291.39      4.57 o
   3   8   1       60.33       64.43      2.06 o
   4   8   1       63.27       56.90      2.25 o
   5   8   1       48.39       46.36      2.82 o
   6   8   1       35.52       31.57      2.69 o
   7   8   1       17.16       19.66      2.61 o
   8   8   1        8.99        8.58      2.82 o
   9   8   1        0.01        0.83      2.83 o
  -9   9   1        6.71        8.06      5.34 o
  -8   9   1        5.59        5.19      2.66 o
  -7   9   1        2.28        2.32      2.54 o
  -6   9   1       28.27       20.28      2.52 o
  -5   9   1       19.07       18.54      2.29 o
  -4   9   1        0.73       -1.41      1.41 o
  -3   9   1        0.53        1.78      1.48 o
  -2   9   1        1.07        0.03      1.52 o
  -1   9   1       46.46       41.74      2.25 o
   0   9   1       79.22       88.03      2.84 o
   1   9   1      148.24      147.25      4.19 o
   2   9   1      123.17      123.35      3.79 o
   3   9   1       98.29       97.65      3.19 o
   4   9   1        6.76        6.73      1.84 o
   5   9   1        5.71        5.33      2.06 o
   6   9   1        7.33        2.26      2.28 o
   7   9   1       27.25       32.74      3.44 o
   8   9   1       72.14       77.67      4.74 o
  -8  10   1        1.09        9.23      4.03 o
  -7  10   1       31.44       29.31      3.14 o
  -6  10   1        0.78       -1.81      1.81 o
  -5  10   1        2.84        4.83      2.01 o
  -4  10   1       81.62       77.32      3.24 o
  -3  10   1       41.03       32.00      2.59 o
  -2  10   1       40.45       39.48      2.84 o
  -1  10   1        0.20        1.47      1.92 o
   0  10   1       12.89       18.89      4.38 o
   1  10   1      149.13      157.98      5.25 o
   2  10   1       87.50       86.04      3.80 o
   3  10   1      223.02      209.48      5.23 o
   4  10   1       58.22       49.17      3.02 o
   5  10   1        3.63        3.16      2.17 o
   6  10   1       15.28       18.53      3.11 o
   7  10   1       38.05       42.79      5.75 o
   8  10   1        0.09        3.66      3.97 o
  -7  11   1        3.61        4.74      3.61 o
  -6  11   1        2.19        0.17      2.49 o
  -5  11   1        0.02        0.54      2.07 o
  -4  11   1        0.03       -1.68      1.68 o
  -3  11   1       10.64        9.90      2.28 o
  -2  11   1       72.58       80.12      3.87 o
  -1  11   1       17.10       20.30      2.58 o
   0  11   1       54.18       55.77      3.61 o
   1  11   1        5.18        9.93      2.44 o
   2  11   1        6.05        3.18      2.15 o
   3  11   1       37.15       35.57      2.73 o
   4  11   1       62.28       50.92      3.34 o
   5  11   1        5.81        3.97      3.06 o
   6  11   1        3.46        1.08      2.65 o
  -5  12   1        0.17        2.17      3.55 o
  -4  12   1        0.24       -0.71      2.36 o
  -3  12   1       11.55       10.23      2.50 o
  -2  12   1        0.02       -2.79      2.79 o
  -1  12   1       10.46       13.33      3.28 o
   0  12   1       97.28      128.03      6.00 o
   1  12   1        0.88       -0.50      2.30 o
   2  12   1       10.03       10.48      2.65 o
   3  12   1       27.97       26.74      2.82 o
   4  12   1        9.88       11.12      3.71 o
   5  12   1        1.90       -1.90      2.86 o
  -3  13   1       10.23       10.91      3.32 o
  -2  13   1        5.57        7.11      3.86 o
  -1  13   1       58.71       59.91      4.86 o
   0  13   1       83.14      101.13      5.74 o
   1  13   1        0.00       -0.85      2.81 o
   2  13   1        0.12        2.39      2.96 o
   3  13   1        0.24        1.31      2.93 o
 -12   0   2        1.35       -2.00      7.06 o
 -11   0   2        1.15       -2.84      4.32 o
 -10   0   2       38.66       43.90      5.93 o
  -9   0   2      627.57      612.55     13.94 o
  -8   0   2        8.92        5.27      1.95 o
  -7   0   2      158.32      153.93      5.08 o
  -6   0   2        0.04        0.16      1.23 o
  -5   0   2      565.04      569.30      9.61 o
  -4   0   2      300.28      296.54      9.05 o
  -3   0   2      840.83      815.21     12.09 o
  -2   0   2     4403.09     4603.48     55.27 o
  -1   0   2     8767.75     7999.77    226.77 o
   1   0   2     5320.23     5243.15     62.92 o
   2   0   2    18517.85    19492.01    211.74 o
   3   0   2      607.11      615.36      7.67 o
   4   0   2      427.07      428.73      7.37 o
   5   0   2        1.34       -1.05      1.67 o
   6   0   2        1.94        4.91      1.60 o
   7   0   2       10.62        6.18      1.74 o
   8   0   2      136.08      117.82      8.79 o
   9   0   2       97.45       94.60     10.40 o
  10   0   2       16.67       26.33      7.91 o
  11   0   2       16.07       17.73      8.48 o
 -12   1   2        0.26       -2.95      4.99 o
 -11   1   2        0.70        3.76      4.22 o
 -10   1   2       35.71       28.74      3.77 o
  -9   1   2        3.50        5.87      2.36 o
  -8   1   2        4.54        2.10      1.13 o
  -7   1   2        0.84        1.29      0.88 o
  -6   1   2       98.43      112.78      2.82 o
  -5   1   2     1523.04     1794.20     23.07 o
  -4   1   2     1642.18     1673.74     15.95 o
  -3   1   2      498.60      464.72      5.73 o
  -2   1   2      451.01      493.74      4.84 o
  -1   1   2     5284.51     5342.78     54.86 o
   0   1   2     6524.72     6193.62     91.62 o
   1   1   2     3763.01     3496.15     29.73 o
   2   1   2       55.22       54.11      1.30 o
   3   1   2        0.06       -0.44      0.44 o
   4   1   2       84.69       96.81      1.80 o
   5   1   2      157.50      168.12      2.84 o
   6   1   2      292.76      223.46      3.84 o
   7   1   2        5.95        6.79      1.17 o
   8   1   2        2.64        1.89      1.80 o
   9   1   2       43.75       51.70      3.56 o
  10   1   2        7.93        4.40      4.64 o
  11   1   2       10.21       12.39      5.50 o
 -11   2   2        7.94        6.06      3.70 o
 -10   2   2        4.80        6.00      3.81 o
  -9   2   2       38.83       45.16      3.35 o
  -8   2   2        0.18       -1.51      1.51 o
  -7   2   2      102.28      107.13      2.63 o
  -6   2   2        1.66       -0.92      0.92 o
  -5   2   2        0.80        4.66      1.34 o
  -4   2   2       54.80       39.01      1.52 o
  -3   2   2      901.87      864.75      9.34 o
  -2   2   2     5478.75     5354.29     50.53 o
  -1   2   2     8806.79     9166.67     85.48 o
   0   2   2     2202.29     2047.36     15.02 o
   1   2   2     2412.10     2322.58     19.00 o
   2   2   2     1159.22     1118.83     10.11 o
   3   2   2      359.66      373.97      4.40 o
   4   2   2      217.13      230.50      5.11 o
   5   2   2      167.23      209.40      3.78 o
   6   2   2       10.50       15.04      1.56 o
   7   2   2        3.07        4.08      1.52 o
   8   2   2      174.03      171.18      5.76 o
   9   2   2        0.00        2.66      2.55 o
  10   2   2       31.88       30.54      5.78 o
  11   2   2        0.55       -1.89      4.77 o
 -11   3   2        6.39       11.67      4.01 o
 -10   3   2        3.05        3.74      3.28 o
  -9   3   2       59.92       53.75      3.69 o
  -8   3   2      180.15      192.87      5.72 o
  -7   3   2       61.47       66.21      2.93 o
  -6   3   2        2.24        0.37      0.92 o
  -5   3   2      967.18     1018.25     11.93 o
  -4   3   2        1.92        4.46      0.84 o
  -3   3   2      630.40      773.58      8.41 o
  -2   3   2     3870.74     3804.79     38.93 o
  -1   3   2        7.63        7.48      0.75 o
   0   3   2    10399.56    10642.23     75.43 o
   1   3   2      214.21      223.73      2.23 o
   2   3   2        1.24        2.25      0.73 o
   3   3   2        0.58       -0.11      0.77 o
   4   3   2       25.45       43.36      1.72 o
   5   3   2        0.04       -0.98      0.98 o
   6   3   2        0.70       -1.37      1.37 o
   7   3   2      317.59      334.91      7.14 o
   8   3   2       44.76       38.50      3.86 o
   9   3   2        0.01        4.49      2.52 o
  10   3   2        1.87        1.36      4.26 o
  11   3   2        0.02       -1.78      4.44 o
 -11   4   2        8.55        7.26      5.18 o
 -10   4   2       41.67       45.81      4.81 o
  -9   4   2       89.64       91.01      4.84 o
  -8   4   2        5.74        7.53      2.29 o
  -7   4   2      119.16       98.84      2.79 o
  -6   4   2       68.29       74.86      2.61 o
  -5   4   2        2.53        5.00      1.04 o
  -4   4   2       72.05       80.29      1.94 o
  -3   4   2     6745.80     7065.12     77.18 o
  -2   4   2      781.70      830.24     10.03 o
  -1   4   2        2.86        2.01      0.42 o
   0   4   2     2296.12     2158.63     16.48 o
   1   4   2      852.30      911.73      7.19 o
   2   4   2       85.19       58.47      1.26 o
   3   4   2      238.86      286.65      3.30 o
   4   4   2       35.50       39.43      1.73 o
   5   4   2      933.31      940.03     12.54 o
   6   4   2        7.29        7.84      1.21 o
   7   4   2       27.31       22.59      2.58 o
   8   4   2       34.09       33.48      3.41 o
   9   4   2       25.04       13.26      4.31 o
  10   4   2        9.54        8.45      3.91 o
  11   4   2        5.69        7.05      5.43 o
 -11   5   2        4.06       13.28      5.29 o
 -10   5   2        8.55       10.75      3.76 o
  -9   5   2        0.44       -1.82      2.46 o
  -8   5   2        3.60       -1.04      2.23 o
  -7   5   2       28.36       37.40      3.24 o
  -6   5   2        6.14        4.45      1.19 o
  -5   5   2      110.24      104.39      2.62 o
  -4   5   2        1.49        2.27      0.97 o
  -3   5   2        4.49        3.35      1.46 o
  -2   5   2     1417.06     1453.15     13.51 o
  -1   5   2     1996.76     1987.36     15.46 o
   0   5   2       21.82       31.16      1.51 o
   1   5   2      191.35      183.15      2.31 o
   2   5   2     4691.92     4828.42     37.61 o
   3   5   2       76.99       72.28      1.68 o
   4   5   2       66.43       53.35      1.99 o
   5   5   2      388.00      399.39      6.84 o
   6   5   2      204.30      229.48      5.27 o
   7   5   2       56.81       56.01      3.45 o
   8   5   2       29.61       30.16      3.43 o
   9   5   2       12.33        8.89      5.20 o
  10   5   2        1.61       -2.64      2.69 o
 -10   6   2       15.76       16.82      3.72 o
  -9   6   2       11.20       11.43      3.08 o
  -8   6   2      106.04       90.36      4.80 o
  -7   6   2      123.66      109.53      6.28 o
  -6   6   2      115.75      116.63      3.22 o
  -5   6   2        0.00        2.35      1.17 o
  -4   6   2       28.34       28.95      1.39 o
  -3   6   2       62.28       68.19      1.96 o
  -2   6   2     1175.14     1222.15     10.64 o
  -1   6   2     1369.92     1397.24     11.39 o
   0   6   2      531.05      574.19      5.40 o
   1   6   2      954.15      912.12      7.83 o
   2   6   2       33.96       25.06      1.21 o
   3   6   2       96.63       97.31      2.21 o
   4   6   2       88.12      108.23      2.62 o
   5   6   2        5.68        5.44      1.44 o
   6   6   2      184.43      170.66      5.34 o
   7   6   2        9.51       11.27      5.06 o
   8   6   2       84.87       91.38      4.96 o
   9   6   2       22.58       24.65      3.64 o
  10   6   2        4.74        9.54      3.45 o
 -10   7   2        0.01       -2.60      3.00 o
  -9   7   2        0.52       -1.81      2.62 o
  -8   7   2        0.45       -1.84      2.49 o
  -7   7   2       92.00       86.60      4.51 o
  -6   7   2       74.37       74.06      3.19 o
  -5   7   2        0.57       -1.23      1.23 o
  -4   7   2        0.10       -0.84      0.84 o
  -3   7   2        3.31        3.94      0.89 o
  -2   7   2       54.04       61.42      1.71 o
  -1   7   2      289.85      295.75      3.80 o
   0   7   2      405.30      415.81      4.45 o
   1   7   2      195.53      187.74      2.89 o
   2   7   2       15.34       14.80      1.22 o
   3   7   2      125.83      126.60      2.59 o
   4   7   2      253.34      248.86      4.29 o
   5   7   2       51.99       64.04      2.84 o
   6   7   2        6.07        7.87      2.17 o
   7   7   2      124.93      138.41      4.96 o
   8   7   2        2.06        4.12      2.79 o
   9   7   2        3.31        0.71      2.97 o
  10   7   2        0.48        7.49      3.60 o
  -9   8   2        6.40        4.16      2.53 o
  -8   8   2        0.25       -2.02      2.02 o
  -7   8   2        0.19       -1.25      1.75 o
  -6   8   2        2.78        3.41      1.74 o
  -5   8   2       79.18       89.61      4.34 o
  -4   8   2        0.01        0.57      0.94 o
  -3   8   2       35.30       24.45      1.46 o
  -2   8   2        1.26        2.04      1.16 o
  -1   8   2       30.44       30.29      1.41 o
   0   8   2       34.02       33.08      1.49 o
   1   8   2      792.79      838.17      8.76 o
   2   8   2     1015.86      974.40     11.05 o
   3   8   2       85.82       76.06      2.22 o
   4   8   2       41.54       42.10      2.17 o
   5   8   2       19.18       19.63      2.19 o
   6   8   2       28.03       24.14      2.65 o
   7   8   2        8.99        5.19      2.29 o
   8   8   2        4.08        3.27      2.72 o
   9   8   2        0.75        7.86      3.65 o
  -9   9   2        3.73        3.62      4.00 o
  -8   9   2       27.60       30.01      3.31 o
  -7   9   2       19.76       21.32      2.73 o
  -6   9   2        1.39       -0.38      1.74 o
  -5   9   2        1.11       -0.13      1.71 o
  -4   9   2        1.28       -1.30      1.30 o
  -3   9   2       55.06       56.51      3.09 o
  -2   9   2        4.23        6.10      1.51 o
  -1   9   2      210.70      207.31      4.20 o
   0   9   2      397.44      380.30      6.93 o
   1   9   2      263.85      264.44      5.10 o
   2   9   2        4.79        1.68      1.73 o
   3   9   2       95.28       87.84      3.11 o
   4   9   2       34.87       24.21      2.35 o
   5   9   2        2.65        0.23      1.75 o
   6   9   2      124.56      113.10      4.93 o
   7   9   2       78.32       86.57      4.78 o
   8   9   2       16.90       24.60      4.23 o
  -8  10   2       28.86       36.38      5.12 o
  -7  10   2        2.61       -0.57      2.19 o
  -6  10   2        4.24        4.26      2.04 o
  -5  10   2       13.79       18.35      3.10 o
  -4  10   2        0.19        0.40      1.65 o
  -3  10   2       69.94       65.78      3.23 o
  -2  10   2       41.44       47.79      2.82 o
  -1  10   2      521.45      504.86      8.82 o
   0  10   2       43.02       47.23      3.25 o
   1  10   2      335.39      330.19      7.43 o
   2  10   2      227.28      240.68      6.63 o
   3  10   2      172.31      166.91      4.72 o
   4  10   2       11.76       10.73      2.14 o
   5  10   2        3.60        5.76      2.89 o
   6  10   2       15.34       11.81      2.81 o
   7  10   2        7.10        5.56      3.23 o
  -7  11   2        0.88        1.75      4.05 o
  -6  11   2        1.44        1.59      2.48 o
  -5  11   2       13.66       12.92      2.26 o
  -4  11   2       15.67       11.83      2.09 o
  -3  11   2       12.61       15.15      2.39 o
  -2  11   2        7.55        6.99      2.68 o
  -1  11   2      142.52      144.10      5.74 o
   0  11   2      104.25      101.02      4.47 o
   1  11   2        2.68        0.86      2.15 o
   2  11   2       28.14       25.18      2.88 o
   3  11   2       16.73       13.08      2.28 o
   4  11   2       33.99       31.93      4.43 o
   5  11   2        0.71        2.73      2.52 o
   6  11   2        4.24        3.40      2.96 o
  -5  12   2        0.16       -3.04      3.04 o
  -4  12   2        1.50        6.01      2.61 o
  -3  12   2        0.03       -2.48      2.48 o
  -2  12   2       17.84       10.02      3.60 o
  -1  12   2        0.03        3.64      5.32 o
   0  12   2      140.04      155.73      6.58 o
   1  12   2       20.66       22.43      3.09 o
   2  12   2       10.25        8.06      2.37 o
   3  12   2        8.18       11.20      2.42 o
   4  12   2       54.10       59.75      4.92 o
   5  12   2       16.21       27.03      4.62 o
  -3  13   2        6.23       13.21      3.65 o
  -2  13   2       30.22       28.66      5.87 o
  -1  13   2       24.43       29.31      4.14 o
   0  13   2        3.27        5.42      3.25 o
   1  13   2       15.21       14.61      4.02 o
   2  13   2       12.40        7.82      5.73 o
   3  13   2       26.84       18.66      4.90 o
 -12   1   3        1.62        3.90      5.39 o
 -11   1   3        3.04       -3.85      3.85 o
 -10   1   3       32.52       27.65      3.72 o
  -9   1   3      117.85      118.95      3.99 o
  -8   1   3       22.45       21.27      2.72 o
  -7   1   3        3.79        5.08      1.16 o
  -6   1   3      470.90      508.80      8.92 o
  -5   1   3        0.42        3.40      0.84 o
  -4   1   3      298.68      335.45      4.11 o
  -3   1   3     1412.08     1488.78     14.01 o
  -2   1   3     6084.64     5963.76     53.26 o
  -1   1   3     1760.55     1702.50     15.10 o
   0   1   3       50.30       43.59      0.87 o
   1   1   3        0.39        0.95      0.31 o
   2   1   3       73.10       78.22      1.77 o
   3   1   3       61.16       62.78      1.22 o
   4   1   3      239.48      233.27      3.52 o
   5   1   3       89.29      114.64      2.88 o
   6   1   3       53.25       47.08      2.17 o
   7   1   3        1.37        4.47      1.62 o
   8   1   3        0.97        7.28      2.88 o
   9   1   3      141.29      133.47      6.76 o
  10   1   3       12.96       15.49      5.24 o
  11   1   3        2.84        5.70      5.33 o
 -11   2   3        0.12       -0.91      3.43 o
 -10   2   3       65.69       62.25      6.48 o
  -9   2   3        4.13        3.57      3.21 o
  -8   2   3       99.16       77.96      4.27 o
  -7   2   3       67.11       63.78      2.29 o
  -6   2   3      188.23      197.87      3.67 o
  -5   2   3     1918.84     1843.47     20.05 o
  -4   2   3       10.68       11.46      1.03 o
  -3   2   3       79.19       85.74      2.15 o
  -2   2   3     6464.94     6214.14     67.96 o
  -1   2   3        6.93        4.71      0.93 o
   0   2   3    35686.68    37114.79    287.03 o
   1   2   3     1220.92     1160.33      9.93 o
   2   2   3     1358.75     1188.41     10.26 o
   3   2   3      278.05      333.40      3.87 o
   4   2   3      208.64      218.68      4.55 o
   5   2   3        2.44        1.18      0.98 o
   6   2   3      277.11      278.82      4.84 o
   7   2   3      316.74      293.74      6.33 o
   8   2   3      155.41      157.30      5.63 o
   9   2   3        0.03        2.16      2.36 o
  10   2   3        7.88        7.54      4.57 o
  11   2   3        0.58       -2.05      4.58 o
 -11   3   3        4.67        5.79      3.66 o
 -10   3   3       41.45       50.46      4.07 o
  -9   3   3      126.54      112.40      4.88 o
  -8   3   3       71.77       68.89      2.95 o
  -7   3   3       39.10       34.01      2.21 o
  -6   3   3        0.65        0.11      1.18 o
  -5   3   3     1034.22     1092.57     13.18 o
  -4   3   3      222.92      226.93      3.59 o
  -3   3   3       65.75       82.83      2.22 o
  -2   3   3     1183.49     1212.08     13.44 o
  -1   3   3     2877.62     2935.02     28.22 o
   0   3   3     3610.36     3650.22     28.34 o
   1   3   3      623.04      609.90      5.38 o
   2   3   3     1247.38     1307.13     11.30 o
   3   3   3      809.67      885.16      9.56 o
   4   3   3      732.65      703.84     11.43 o
   5   3   3      653.17      628.04      9.03 o
   6   3   3       24.17       16.69      2.36 o
   7   3   3        8.67       13.24      1.97 o
   8   3   3       26.58       18.92      3.25 o
   9   3   3      159.32      156.72      7.18 o
  10   3   3        1.87        5.52      4.74 o
  11   3   3        1.12        2.11      4.88 o
 -11   4   3        2.48        7.41      4.95 o
 -10   4   3        1.24        4.08      3.27 o
  -9   4   3        0.01       -2.45      2.45 o
  -8   4   3      138.38      132.85      4.87 o
  -7   4   3      132.35      126.10      3.29 o
  -6   4   3      138.85      126.92      3.06 o
  -5   4   3        9.50        9.40      1.10 o
  -4   4   3      239.81      218.30      3.36 o
  -3   4   3     2378.67     2450.07     28.23 o
  -2   4   3      192.66      198.58      3.08 o
  -1   4   3      222.62      176.72      2.67 o
   0   4   3     1509.00     1497.46     12.25 o
   1   4   3      102.00      131.42      1.79 o
   2   4   3     1639.43     1708.71     13.97 o
   3   4   3      415.86      521.68      5.86 o
   4   4   3       57.14       51.46      1.67 o
   5   4   3       29.01       32.57      1.73 o
   6   4   3      113.53      118.86      3.16 o
   7   4   3       88.68       90.05      4.36 o
   8   4   3        1.66        0.74      2.50 o
   9   4   3        0.78        2.13      2.63 o
  10   4   3        2.31        4.54      3.85 o
  11   4   3        0.02       -1.50      4.71 o
 -11   5   3        1.31        5.12      4.95 o
 -10   5   3        0.00        0.93      3.33 o
  -9   5   3        3.09        2.68      2.76 o
  -8   5   3        1.39        0.15      2.30 o
  -7   5   3       59.73       66.57      2.81 o
  -6   5   3       19.40       16.68      1.47 o
  -5   5   3        1.69        4.84      1.28 o
  -4   5   3      414.80      456.22      6.45 o
  -3   5   3      247.65      269.58      4.66 o
  -2   5   3        0.52        3.75      1.14 o
  -1   5   3     3233.40     3405.66     25.76 o
   0   5   3       88.01       65.63      1.43 o
   1   5   3      856.44      855.38      7.30 o
   2   5   3       86.12      110.06      2.91 o
   3   5   3      202.98      212.24      2.94 o
   4   5   3      167.25      166.41      2.99 o
   5   5   3        5.27        6.40      1.53 o
   6   5   3      513.56      515.92      8.62 o
   7   5   3      204.09      210.31      6.07 o
   8   5   3       43.65       40.54      3.71 o
   9   5   3        0.42        0.75      2.65 o
  10   5   3        4.15        7.13      3.95 o
 -10   6   3        1.08       -2.38      3.20 o
  -9   6   3        1.13        3.08      2.76 o
  -8   6   3       36.74       32.37      3.63 o
  -7   6   3       47.82       55.42      4.38 o
  -6   6   3      447.67      456.05      7.01 o
  -5   6   3      550.20      522.34      6.90 o
  -4   6   3       30.51       36.72      1.57 o
  -3   6   3        0.38        1.21      0.89 o
  -2   6   3       53.87       57.92      1.44 o
  -1   6   3      612.66      579.97      5.45 o
   0   6   3      733.73      745.24      7.32 o
   1   6   3      168.21      186.82      2.51 o
   2   6   3      360.74      303.83      3.86 o
   3   6   3        0.01        0.64      0.88 o
   4   6   3       88.43      106.48      2.62 o
   5   6   3      715.44      693.70     14.21 o
   6   6   3      919.50      887.19     17.96 o
   7   6   3      182.93      189.86      6.78 o
   8   6   3       14.70       15.20      3.19 o
   9   6   3        6.23        9.71      3.12 o
  10   6   3        1.82        0.58      3.26 o
 -10   7   3        0.57       -1.76      3.01 o
  -9   7   3       52.67       61.24      4.53 o
  -8   7   3        2.34        3.16      2.44 o
  -7   7   3       29.96       23.53      5.72 o
  -6   7   3        2.04        4.49      1.68 o
  -5   7   3       43.56       48.33      1.76 o
  -4   7   3        1.93        3.34      0.89 o
  -3   7   3      238.33      244.65      4.20 o
  -2   7   3      176.17      176.44      2.77 o
  -1   7   3      272.29      245.96      3.19 o
   0   7   3      876.69      920.51      8.87 o
   1   7   3      242.77      271.23      3.36 o
   2   7   3        6.54        4.69      1.28 o
   3   7   3      235.80      233.97      4.15 o
   4   7   3       26.20       25.35      1.67 o
   5   7   3       51.08       48.06      3.91 o
   6   7   3       34.64       31.87      2.82 o
   7   7   3       66.63       67.91      4.83 o
   8   7   3       31.61       23.02      3.13 o
   9   7   3       17.44       15.87      3.75 o
  10   7   3       28.89       35.85      8.10 o
  -9   8   3        0.73       -1.66      2.32 o
  -8   8   3        9.98        3.52      2.14 o
  -7   8   3        4.43        2.40      1.86 o
  -6   8   3       12.59       12.03      1.93 o
  -5   8   3       27.87       29.82      1.61 o
  -4   8   3       21.43       20.64      1.68 o
  -3   8   3      104.06      101.77      2.75 o
  -2   8   3     1364.22     1387.92     14.20 o
  -1   8   3      809.00      757.19      9.32 o
   0   8   3      111.15      114.51      2.50 o
   1   8   3      869.87      883.08      9.84 o
   2   8   3      196.32      189.71      3.41 o
   3   8   3       52.47       52.66      2.13 o
   4   8   3       17.30       21.07      1.81 o
   5   8   3        8.44        2.61      1.59 o
   6   8   3        8.05        5.10      2.18 o
   7   8   3       33.24       32.55      3.41 o
   8   8   3        1.03       -2.48      4.42 o
   9   8   3        1.06        4.37      3.63 o
  -9   9   3        1.74        8.59      4.06 o
  -8   9   3        3.15        2.24      2.32 o
  -7   9   3        4.89        3.40      2.04 o
  -6   9   3        7.39        5.03      1.83 o
  -5   9   3       30.77       32.17      2.49 o
  -4   9   3        0.04       -0.55      1.66 o
  -3   9   3       18.06       14.79      1.52 o
  -2   9   3      668.78      661.00      8.99 o
  -1   9   3      421.35      392.98      6.59 o
   0   9   3       26.04       28.01      2.40 o
   1   9   3      330.22      323.31      5.83 o
   2   9   3      203.68      180.40      4.29 o
   3   9   3      190.80      166.88      4.51 o
   4   9   3        2.23        0.53      1.73 o
   5   9   3       31.01       31.02      3.26 o
   6   9   3        6.43        5.27      2.58 o
   7   9   3       37.89       51.08      4.09 o
   8   9   3      106.10      119.68      8.50 o
  -8  10   3        2.21        4.81      5.99 o
  -7  10   3        5.84        3.65      2.31 o
  -6  10   3        2.19        2.53      2.73 o
  -5  10   3        3.93        5.24      2.51 o
  -4  10   3        0.01       -1.68      1.68 o
  -3  10   3       37.32       34.49      2.54 o
  -2  10   3        0.73        3.98      2.21 o
  -1  10   3      120.84      117.34      4.23 o
   0  10   3        5.36        3.40      2.20 o
   1  10   3       17.42       21.66      2.70 o
   2  10   3       69.20       71.80      3.30 o
   3  10   3        0.01        0.83      1.90 o
   4  10   3       12.06       10.89      2.40 o
   5  10   3       39.32       38.89      3.55 o
   6  10   3        0.08       -0.67      2.43 o
   7  10   3        5.83        6.14      2.97 o
  -7  11   3        0.11       -1.65      5.49 o
  -6  11   3        1.47        2.73      4.03 o
  -5  11   3        6.68       14.57      2.87 o
  -4  11   3       17.02       14.54      3.13 o
  -3  11   3       18.14       16.09      2.80 o
  -2  11   3       52.32       43.15      4.02 o
  -1  11   3       65.60       72.66      4.46 o
   0  11   3       12.80       11.14      2.60 o
   1  11   3        0.79        1.80      2.20 o
   2  11   3       17.43       15.27      2.94 o
   3  11   3        6.50        9.03      3.05 o
   4  11   3       10.37        4.31      2.55 o
   5  11   3        4.42        7.30      2.79 o
   6  11   3        0.14        2.82      5.08 o
  -5  12   3        2.45        1.90      2.95 o
  -4  12   3        0.21        0.96      4.15 o
  -3  12   3        0.33       -1.03      2.42 o
  -2  12   3       66.88       62.24      4.48 o
  -1  12   3       21.40       27.63      3.76 o
   0  12   3       16.90       12.42      3.37 o
   1  12   3        1.78        2.42      2.77 o
   2  12   3        3.29        3.06      2.28 o
   3  12   3       43.21       45.38      3.58 o
   4  12   3       18.12       16.56      4.08 o
   5  12   3        0.31        3.78      3.31 o
  -3  13   3        0.03        1.54      3.17 o
  -2  13   3       67.01       76.18      5.77 o
  -1  13   3       93.55       77.53      5.35 o
   0  13   3        2.03        0.98      3.07 o
   1  13   3        0.28        1.92      2.93 o
   2  13   3       29.10       25.67      3.72 o
   3  13   3       38.22       27.06      6.76 o
 -12   0   4        0.41        3.15      7.52 o
 -11   0   4        2.43       -2.59      4.12 o
 -10   0   4       44.61       37.98      5.58 o
  -9   0   4      242.40      190.51      7.07 o
  -8   0   4       12.82       11.96      2.08 o
  -7   0   4       14.40       10.84      1.55 o
  -6   0   4       48.22       60.37      2.60 o
  -5   0   4       27.83       30.23      2.19 o
  -4   0   4      175.45      153.43      3.33 o
  -3   0   4      712.86      681.75     10.56 o
  -2   0   4     6484.58     6547.57     66.05 o
  -1   0   4    16825.67    17222.97    187.74 o
   0   0   4       10.25        0.33      1.17 o
   1   0   4     3234.43     3186.84     43.30 o
   2   0   4        0.25        0.69      0.65 o
   3   0   4     4524.99     4644.38     56.09 o
   4   0   4     2666.86     2998.64     36.74 o
   5   0   4        3.15        3.11      1.09 o
   6   0   4      177.77      163.70      4.97 o
   7   0   4       20.90       29.09      2.56 o
   8   0   4      246.16      274.45      7.44 o
   9   0   4       22.29       17.81      7.18 o
  10   0   4        8.00       -0.12      5.64 o
  11   0   4        2.97        0.50      7.26 o
 -12   1   4        0.64       -0.97      5.05 o
 -11   1   4        7.73        9.87      3.45 o
 -10   1   4        3.94        2.65      2.75 o
  -9   1   4        0.14       -0.72      1.91 o
  -8   1   4       17.92       18.88      1.96 o
  -7   1   4       22.69       25.21      1.57 o
  -6   1   4      482.10      518.92      8.11 o
  -5   1   4      330.30      322.35      4.58 o
  -4   1   4      935.05      959.32     10.63 o
  -3   1   4      155.63      145.28      2.19 o
  -2   1   4      590.24      531.65      4.90 o
  -1   1   4      552.99      519.01      4.49 o
   0   1   4      538.93      505.03      5.10 o
   1   1   4     5497.35     5451.46     48.66 o
   2   1   4     8257.32     7998.72     67.34 o
   3   1   4       93.85       77.62      1.51 o
   4   1   4      237.25      278.92      3.83 o
   5   1   4      886.34      982.38     11.64 o
   6   1   4        0.90        1.31      1.12 o
   7   1   4       91.45      102.30      3.75 o
   8   1   4      341.87      335.22      7.20 o
   9   1   4       29.17       40.16      6.49 o
  10   1   4       25.32       33.40      5.94 o
  11   1   4        5.23       -3.11      5.03 o
 -11   2   4        0.00        3.42      3.55 o
 -10   2   4       68.95       61.87      3.93 o
  -9   2   4      107.72      102.82      4.05 o
  -8   2   4       43.21       32.35      2.61 o
  -7   2   4        0.49        0.58      1.01 o
  -6   2   4       17.31       26.74      1.67 o
  -5   2   4      218.27      217.27      4.20 o
  -4   2   4       21.17       15.99      1.25 o
  -3   2   4     1627.93     1726.77     16.30 o
  -2   2   4      959.35     1006.71     11.24 o
  -1   2   4      464.84      444.65      5.05 o
   0   2   4     2117.55     2039.17     16.87 o
   1   2   4      527.58      505.82      4.81 o
   2   2   4      806.32      832.01      7.94 o
   3   2   4      392.76      422.71      5.28 o
   4   2   4      504.16      555.50      7.20 o
   5   2   4      563.86      587.29      7.83 o
   6   2   4        6.33        6.59      1.33 o
   7   2   4       56.01       59.86      3.08 o
   8   2   4       90.15       90.40      4.43 o
   9   2   4        0.03        1.43      2.32 o
  10   2   4        7.62       -0.12      4.56 o
  11   2   4        0.93        2.63      5.00 o
 -11   3   4        0.19       -2.07      3.27 o
 -10   3   4        6.90       13.21      3.10 o
  -9   3   4       11.52       10.64      2.34 o
  -8   3   4       15.67       13.51      2.47 o
  -7   3   4       32.48       31.17      2.12 o
  -6   3   4        0.04        0.01      1.17 o
  -5   3   4      324.07      400.70      6.35 o
  -4   3   4      452.16      419.40      5.74 o
  -3   3   4      417.77      478.54      6.95 o
  -2   3   4     2725.26     2565.74     25.15 o
  -1   3   4      134.30      138.78      2.39 o
   0   3   4      202.31      199.88      2.15 o
   1   3   4     1781.15     1777.91     13.76 o
   2   3   4       81.26       68.05      1.40 o
   3   3   4       34.08       43.23      1.30 o
   4   3   4       62.34       50.15      1.91 o
   5   3   4        2.73        3.69      1.14 o
   6   3   4     1247.98     1278.21     16.50 o
   7   3   4      738.43      715.60     11.89 o
   8   3   4      160.06      153.33      5.96 o
   9   3   4       36.96       40.41      3.77 o
  10   3   4        6.45       -3.67      6.31 o
  11   3   4        5.99       -0.11      4.89 o
 -11   4   4        0.07       -4.23      4.23 o
 -10   4   4        0.00       -0.28      2.54 o
  -9   4   4       54.54       51.35      4.03 o
  -8   4   4       67.27       64.35      3.67 o
  -7   4   4       31.66       25.53      1.90 o
  -6   4   4      186.92      161.17      3.51 o
  -5   4   4       21.81       21.20      1.33 o
  -4   4   4      127.90      136.81      2.76 o
  -3   4   4       77.52       62.65      4.32 o
  -2   4   4     3231.06     3262.88     37.59 o
  -1   4   4     2250.23     2176.75     21.58 o
   0   4   4      712.50      711.27      6.67 o
   1   4   4      169.28      208.88      2.55 o
   2   4   4       95.86       93.83      2.83 o
   3   4   4     1411.59     1382.39     13.62 o
   4   4   4        5.94        4.06      0.80 o
   5   4   4      356.67      360.49      5.67 o
   6   4   4      113.85      102.99      3.28 o
   7   4   4      393.93      396.20      9.27 o
   8   4   4      206.73      220.62      8.93 o
   9   4   4        0.00       -1.97      2.46 o
  10   4   4        7.88        6.46      3.68 o
  11   4   4        0.04        0.28      4.83 o
 -11   5   4        4.06        0.70      5.41 o
 -10   5   4        1.73        0.32      2.60 o
  -9   5   4        3.66       -0.13      2.75 o
  -8   5   4       11.35        9.25      2.72 o
  -7   5   4      172.93      171.22      4.36 o
  -6   5   4       27.07       29.92      1.75 o
  -5   5   4      389.86      393.40      5.47 o
  -4   5   4       22.55       28.99      2.02 o
  -3   5   4     2799.39     2927.69     36.82 o
  -2   5   4      936.36     1025.20     12.56 o
  -1   5   4     2911.77     3016.99     26.34 o
   0   5   4      381.40      368.24      4.09 o
   1   5   4     2405.14     2541.60     20.41 o
   2   5   4      472.65      493.10      5.23 o
   3   5   4       47.28       64.70      1.63 o
   4   5   4       30.28       32.58      1.29 o
   5   5   4      143.77      147.81      3.60 o
   6   5   4       79.42       80.35      3.13 o
   7   5   4        0.17       -0.31      2.41 o
   8   5   4       36.65       49.52      4.44 o
   9   5   4        8.98        9.75      3.98 o
  10   5   4        4.90        5.26      5.25 o
 -10   6   4       17.21       20.23      4.13 o
  -9   6   4        3.01        2.71      2.72 o
  -8   6   4       44.36       42.25      3.65 o
  -7   6   4       29.19       32.90      3.13 o
  -6   6   4       88.27       93.40      2.85 o
  -5   6   4      165.24      166.04      3.33 o
  -4   6   4       87.73       99.44      3.34 o
  -3   6   4        6.32        2.50      1.32 o
  -2   6   4      783.48      841.39      9.96 o
  -1   6   4     1853.21     1780.08     15.48 o
   0   6   4     1122.64     1124.11     10.34 o
   1   6   4      686.29      754.59      7.05 o
   2   6   4        6.19        9.89      1.14 o
   3   6   4      195.91      204.72      3.08 o
   4   6   4        8.40        8.51      1.18 o
   5   6   4      185.92      178.20      4.56 o
   6   6   4       90.80      101.71      3.98 o
   7   6   4      134.85      157.65      6.56 o
   8   6   4      151.32      161.14      6.49 o
   9   6   4        2.29        1.65      2.77 o
  10   6   4        6.28        8.25      4.28 o
 -10   7   4        7.84        4.06      3.33 o
  -9   7   4        4.12        8.67      2.95 o
  -8   7   4        2.81        1.62      2.48 o
  -7   7   4        5.88        8.55      2.52 o
  -6   7   4      102.96       97.70      2.94 o
  -5   7   4        2.33        3.23      0.97 o
  -4   7   4       34.07       30.89      1.86 o
  -3   7   4       20.75       24.20      1.51 o
  -2   7   4       11.34        5.46      0.96 o
  -1   7   4        9.65       11.38      1.21 o
   0   7   4      932.67      922.99      9.90 o
   1   7   4      378.69      379.72      4.42 o
   2   7   4      920.52      946.45      9.61 o
   3   7   4       82.42       82.32      2.36 o
   4   7   4        2.96        1.50      1.16 o
   5   7   4       67.38       58.48      2.52 o
   6   7   4       83.08       76.01      3.78 o
   7   7   4       19.85       18.82      2.80 o
   8   7   4        0.08        0.48      3.21 o
   9   7   4        0.02        1.31      3.13 o
  -9   8   4        0.96       -1.22      2.34 o
  -8   8   4        0.00        0.97      1.94 o
  -7   8   4       13.13        5.94      1.90 o
  -6   8   4      110.17       99.52      3.32 o
  -5   8   4        1.61        3.12      1.25 o
  -4   8   4        4.67        8.15      1.25 o
  -3   8   4        0.52        2.09      1.00 o
  -2   8   4       89.23       77.69      2.51 o
  -1   8   4       99.83       94.58      3.80 o
   0   8   4       90.85       99.17      2.38 o
   1   8   4      321.50      309.96      4.40 o
   2   8   4      110.00       99.96      2.85 o
   3   8   4       12.30       12.14      1.57 o
   4   8   4       16.58       14.31      1.70 o
   5   8   4       23.48       26.27      2.32 o
   6   8   4       38.47       35.19      3.35 o
   7   8   4        1.55        1.82      2.56 o
   8   8   4        4.76        4.65      3.59 o
   9   8   4        0.04        2.43      3.77 o
  -9   9   4        7.28       15.70      5.18 o
  -8   9   4        0.05       -2.12      2.12 o
  -7   9   4        0.13       -1.71      1.71 o
  -6   9   4       19.03       16.37      3.31 o
  -5   9   4        8.18        3.51      4.03 o
  -4   9   4       14.67       12.97      2.10 o
  -3   9   4        0.12       -1.31      1.31 o
  -2   9   4       47.95       43.82      2.24 o
  -1   9   4       51.01       53.15      2.87 o
   0   9   4      906.42      912.08     12.96 o
   1   9   4      584.45      596.04      8.65 o
   2   9   4      244.77      252.20      5.18 o
   3   9   4      455.66      432.99      7.85 o
   4   9   4      115.14      119.34      6.06 o
   5   9   4       72.74       86.27      4.41 o
   6   9   4       49.88       48.36      3.85 o
   7   9   4       35.67       43.89      4.07 o
   8   9   4        1.63        3.41      6.04 o
  -8  10   4        4.34        5.95      3.58 o
  -7  10   4        1.55       -3.49      3.49 o
  -6  10   4       33.66       30.18      3.43 o
  -5  10   4       18.01       21.60      2.91 o
  -4  10   4        4.92        1.28      2.21 o
  -3  10   4       28.56       30.72      2.98 o
  -2  10   4       11.54       13.00      2.43 o
  -1  10   4      132.11      120.95      4.77 o
   0  10   4       14.61        8.82      2.12 o
   1  10   4        6.10        2.21      2.11 o
   2  10   4       37.52       37.64      2.69 o
   3  10   4        3.31        3.29      2.00 o
   4  10   4       63.81       69.50      3.60 o
   5  10   4       15.02       12.48      2.82 o
   6  10   4       27.99       31.42      3.60 o
   7  10   4        0.58        3.40      8.44 o
  -7  11   4       10.55        9.90      4.76 o
  -6  11   4       17.86       19.91      6.26 o
  -5  11   4        0.09       -0.91      2.30 o
  -4  11   4       11.82        8.63      3.11 o
  -3  11   4       79.97       77.74      4.42 o
  -2  11   4      210.75      199.91     11.28 o
  -1  11   4      112.30      125.17      6.30 o
   0  11   4        7.18        7.65      2.44 o
   1  11   4       53.81       59.08      3.72 o
   2  11   4       13.66       15.27      2.39 o
   3  11   4       46.83       45.15      3.32 o
   4  11   4        6.03        5.16      2.70 o
   5  11   4       14.92       16.32      3.18 o
   6  11   4        0.00       -0.11      3.03 o
  -5  12   4       23.89       28.36      3.87 o
  -4  12   4        0.01       -1.13      3.29 o
  -3  12   4        8.18        5.49      2.81 o
  -2  12   4       45.33       47.36      4.66 o
  -1  12   4      126.47      123.66      5.99 o
   0  12   4       56.18       58.80      4.57 o
   1  12   4        8.64        6.09      2.57 o
   2  12   4       18.13       18.05      2.97 o
   3  12   4       26.52       29.34      3.63 o
   4  12   4        9.59       12.47      6.56 o
   5  12   4        0.01        0.02      3.90 o
  -3  13   4        0.33       -1.66      4.47 o
  -2  13   4        0.12        3.94      3.62 o
  -1  13   4        0.05       -2.85      2.85 o
   0  13   4        0.55       -0.12      3.10 o
   1  13   4        0.39       -0.38      3.33 o
   2  13   4        2.43        5.01      3.38 o
 -12   1   5        7.19        4.75      5.60 o
 -11   1   5        5.19        6.45      3.26 o
 -10   1   5       16.00       17.10      2.84 o
  -9   1   5       37.18       34.27      3.26 o
  -8   1   5       15.81       13.87      1.96 o
  -7   1   5        0.29       -0.92      0.92 o
  -6   1   5       24.41       18.48      1.37 o
  -5   1   5     1024.67     1055.16     11.48 o
  -4   1   5        8.99       15.52      1.02 o
  -3   1   5        0.75        1.47      0.41 o
  -2   1   5     1260.43     1143.31      9.40 o
  -1   1   5    21191.75    21848.43    175.02 o
   0   1   5      849.72      831.89      7.31 o
   1   1   5     1747.55     1755.94     16.83 o
   2   1   5       87.93      101.10      1.85 o
   3   1   5      230.95      201.97      2.77 o
   4   1   5      767.95      799.57      8.86 o
   5   1   5      121.53       98.24      2.24 o
   6   1   5        4.87        5.02      1.29 o
   7   1   5      362.40      325.71      6.82 o
   8   1   5      141.54      137.74      5.06 o
   9   1   5        8.08        4.59      3.31 o
  10   1   5        3.95        5.79      4.65 o
  11   1   5        0.04       -3.58      8.39 o
 -11   2   5        2.88       -0.19      3.47 o
 -10   2   5       33.79       42.99      4.35 o
  -9   2   5        0.35       -0.39      1.81 o
  -8   2   5        2.08        1.13      1.79 o
  -7   2   5        0.25        0.07      1.16 o
  -6   2   5       12.41       20.63      1.55 o
  -5   2   5       44.59       40.56      1.80 o
  -4   2   5      632.14      558.61      6.30 o
  -3   2   5      229.50      237.25      3.27 o
  -2   2   5      227.31      244.11      3.50 o
  -1   2   5      243.53      235.90      2.87 o
   0   2   5     2039.21     2055.83     18.91 o
   1   2   5        9.83        9.08      0.57 o
   2   2   5      290.30      266.13      3.28 o
   3   2   5       44.59       48.30      1.56 o
   4   2   5      335.13      390.28      5.62 o
   5   2   5     1046.93      986.64     11.93 o
   6   2   5       11.39       18.43      2.54 o
   7   2   5      258.88      248.82      5.38 o
   8   2   5      159.36      164.76      6.00 o
   9   2   5        0.23       -2.55      3.01 o
  10   2   5        1.45        0.54      6.01 o
  11   2   5        2.06       -0.70      5.24 o
 -11   3   5        0.97        5.84      3.63 o
 -10   3   5       32.85       30.52      3.78 o
  -9   3   5       14.41       15.67      2.54 o
  -8   3   5       96.73      100.11      3.83 o
  -7   3   5        3.87        0.81      1.23 o
  -6   3   5      103.51      119.52      2.98 o
  -5   3   5       12.24       10.82      1.14 o
  -4   3   5      279.74      258.24      3.59 o
  -3   3   5      280.72      245.93      4.32 o
  -2   3   5        0.72        0.12      0.55 o
  -1   3   5       36.32       24.43      0.77 o
   0   3   5      969.38      921.91      9.48 o
   1   3   5     1274.61     1252.95     10.05 o
   2   3   5     1080.33     1114.51     11.10 o
   3   3   5        6.74        7.56      0.82 o
   4   3   5       95.72      106.99      2.67 o
   5   3   5      553.74      551.28      7.67 o
   6   3   5       64.12       71.82      2.73 o
   7   3   5       40.62       53.71      3.74 o
   8   3   5      140.90      148.32      5.82 o
   9   3   5        0.35       -2.18      2.18 o
  10   3   5       22.00       23.95      5.73 o
  11   3   5        0.92        1.50      5.20 o
 -11   4   5        7.15        4.20      4.81 o
 -10   4   5        0.05        0.46      2.42 o
  -9   4   5        9.60        7.21      3.19 o
  -8   4   5        0.08       -1.72      1.72 o
  -7   4   5       41.24       43.81      2.41 o
  -6   4   5       32.20       41.13      1.90 o
  -5   4   5       21.11       21.45      1.76 o
  -4   4   5     1180.09     1139.41     13.34 o
  -3   4   5       66.35       65.69      2.69 o
  -2   4   5     4190.48     4179.45     60.68 o
  -1   4   5      175.00      163.47      2.15 o
   0   4   5     1819.07     1909.80     15.50 o
   1   4   5        0.07        0.15      0.45 o
   2   4   5      404.54      438.01      4.96 o
   3   4   5      292.62      357.10      4.66 o
   4   4   5        6.67        7.66      0.98 o
   5   4   5       28.64       18.47      1.55 o
   6   4   5        3.33        1.68      1.76 o
   7   4   5       48.47       56.39      4.01 o
   8   4   5        8.91        9.56      2.80 o
   9   4   5        1.67       -2.45      2.45 o
  10   4   5        0.16        2.46      3.75 o
 -11   5   5        0.03        2.37      4.76 o
 -10   5   5        6.78        5.69      2.81 o
  -9   5   5        1.06       -0.53      2.07 o
  -8   5   5        2.80        2.09      2.10 o
  -7   5   5       27.50       26.12      2.21 o
  -6   5   5       49.85       43.41      2.14 o
  -5   5   5       34.96       37.33      1.59 o
  -4   5   5       97.57       93.15      3.07 o
  -3   5   5      214.34      206.58      4.54 o
  -2   5   5      754.47      795.76     10.83 o
  -1   5   5       59.89       59.89      2.86 o
   0   5   5      809.67      805.40      8.01 o
   1   5   5        0.04       -0.34      0.74 o
   2   5   5      167.89      131.75      2.45 o
   3   5   5       36.55       36.08      1.39 o
   4   5   5        3.60       -0.36      0.84 o
   5   5   5        2.53        3.85      1.45 o
   6   5   5        0.00       -0.13      2.26 o
   7   5   5      142.30      127.88      5.56 o
   8   5   5       86.73       87.83      4.92 o
   9   5   5        0.07       -0.18      2.67 o
  10   5   5        2.33        4.06      4.63 o
 -10   6   5        3.72       -0.23      3.41 o
  -9   6   5        5.35        5.06      2.30 o
  -8   6   5       17.36       16.49      2.37 o
  -7   6   5       39.57       28.05      3.02 o
  -6   6   5       11.64        9.76      1.39 o
  -5   6   5        3.33        7.34      1.44 o
  -4   6   5       52.05       48.47      2.56 o
  -3   6   5        2.20        1.93      1.16 o
  -2   6   5       60.83       61.45      2.35 o
  -1   6   5       29.87       28.52      1.75 o
   0   6   5      863.28      890.17      8.55 o
   1   6   5      108.88       70.79      1.68 o
   2   6   5      166.31      148.08      2.80 o
   3   6   5      173.88      207.78      3.27 o
   4   6   5      105.98      114.33      2.49 o
   5   6   5      726.17      723.82      9.10 o
   6   6   5      150.37      136.37      8.49 o
   7   6   5       47.49       55.46      4.12 o
   8   6   5       22.21       24.08      3.51 o
   9   6   5        6.73        2.96      2.97 o
  10   6   5        4.89        7.24      4.18 o
 -10   7   5        5.42        3.23      3.69 o
  -9   7   5        0.01       -1.61      2.68 o
  -8   7   5       30.03       26.32      3.14 o
  -7   7   5       72.36       69.50      4.05 o
  -6   7   5       10.26        9.13      2.39 o
  -5   7   5      147.36      156.38      4.61 o
  -4   7   5      169.23      161.96      5.19 o
  -3   7   5       35.46       27.37      2.22 o
  -2   7   5       67.93       61.68      1.82 o
  -1   7   5       21.41       14.88      1.23 o
   0   7   5       22.61       24.77      1.92 o
   1   7   5      179.96      170.03      2.56 o
   2   7   5       63.88       67.64      1.99 o
   3   7   5        0.23       -0.61      0.83 o
   4   7   5       29.57       29.04      1.84 o
   5   7   5       99.21      117.17      7.12 o
   6   7   5       82.66       96.52      4.26 o
   7   7   5       44.64       55.56      3.75 o
   8   7   5      112.80      108.97      5.69 o
   9   7   5        1.25        5.12      3.64 o
  -9   8   5        4.45        2.91      2.38 o
  -8   8   5        7.19        2.31      1.67 o
  -7   8   5        0.33        0.39      1.29 o
  -6   8   5        5.45        4.43      1.94 o
  -5   8   5       18.02       20.13      1.93 o
  -4   8   5       39.90       46.46      3.49 o
  -3   8   5       69.22       73.73      2.51 o
  -2   8   5       76.82       72.11      2.37 o
  -1   8   5      321.47      300.83      4.67 o
   0   8   5       69.35       76.17      2.18 o
   1   8   5       13.42       14.93      1.55 o
   2   8   5        4.97        0.30      1.13 o
   3   8   5       40.07       36.59      2.31 o
   4   8   5       17.30       16.79      1.92 o
   5   8   5       61.84       63.89      3.19 o
   6   8   5        9.01        6.60      2.59 o
   7   8   5      132.62      139.19      6.97 o
   8   8   5        0.09        2.78      3.49 o
   9   8   5       34.27       51.05      5.50 o
  -8   9   5       10.74       10.68      3.87 o
  -7   9   5        0.00        0.07      2.44 o
  -6   9   5       33.38       31.66      2.86 o
  -5   9   5       55.72       46.89      2.78 o
  -4   9   5        1.15       -0.11      1.54 o
  -3   9   5      196.56      208.44      4.90 o
  -2   9   5      118.66      114.86      3.23 o
  -1   9   5     1118.37     1158.45     15.78 o
   0   9   5      190.26      181.35      4.85 o
   1   9   5      138.52      136.53      4.78 o
   2   9   5       15.68       19.98      2.16 o
   3   9   5        4.94       10.70      2.15 o
   4   9   5        0.59        0.98      1.80 o
   5   9   5        2.29        2.23      2.69 o
   6   9   5       33.57       36.56      3.61 o
   7   9   5        0.59       -2.14      3.14 o
   8   9   5       34.33       36.48      7.73 o
  -8  10   5        0.05       -1.74      4.93 o
  -7  10   5       11.11       12.02      3.45 o
  -6  10   5        8.60        5.73      2.48 o
  -5  10   5       23.45       25.37      5.21 o
  -4  10   5        0.93        0.50      2.39 o
  -3  10   5       38.49       33.33      3.05 o
  -2  10   5        1.54        3.41      2.25 o
  -1  10   5        0.00        0.80      2.16 o
   0  10   5       17.90       20.30      2.68 o
   1  10   5       87.93       92.21      3.75 o
   2  10   5       29.06       20.72      2.57 o
   3  10   5        2.01        3.45      2.06 o
   4  10   5       22.04       22.65      2.88 o
   5  10   5       11.14       12.32      2.96 o
   6  10   5        0.43       -1.86      2.54 o
   7  10   5        1.77        4.54     10.65 o
  -6  11   5        0.02        1.18      2.57 o
  -5  11   5        0.25        0.08      2.16 o
  -4  11   5       27.13       22.43      5.24 o
  -3  11   5       44.31       51.15      4.06 o
  -2  11   5        2.30        0.68      2.57 o
  -1  11   5      144.05      130.59      5.72 o
   0  11   5       24.62       22.23      4.48 o
   1  11   5        0.06       -1.64      1.91 o
   2  11   5       30.05       30.31      3.09 o
   3  11   5       48.61       38.23      3.67 o
   4  11   5        2.02        6.90      2.77 o
   5  11   5        6.76        6.81      4.04 o
   6  11   5        0.61       -3.01      3.59 o
  -5  12   5       41.54       59.42      4.72 o
  -4  12   5       27.87       28.36      4.24 o
  -3  12   5       16.00       24.65      3.40 o
  -2  12   5        3.34        0.97      2.87 o
  -1  12   5       14.78       14.32      3.58 o
   0  12   5        0.12        1.84      2.99 o
   1  12   5       20.15       23.66      3.12 o
   2  12   5       15.68       13.29      3.21 o
   3  12   5       21.13       18.93      4.67 o
   4  12   5       75.41       75.92      6.82 o
  -3  13   5        1.02        7.49      6.91 o
  -2  13   5        1.21        2.85      3.49 o
  -1  13   5        3.20       -3.09      3.09 o
   0  13   5        1.87        9.35      3.20 o
   1  13   5       11.26        6.98      3.18 o
   2  13   5        0.25        2.95      4.56 o
 -12   0   6        2.94        6.56      7.49 o
 -11   0   6       19.03       22.57      9.85 o
 -10   0   6        6.90        5.19      4.12 o
  -9   0   6        5.88        7.27      2.66 o
  -8   0   6        7.57        7.00      2.41 o
  -7   0   6       99.05      102.03      4.00 o
  -6   0   6       77.80       92.75      5.80 o
  -5   0   6      762.81      747.73     17.40 o
  -4   0   6        8.24        7.60      1.26 o
  -3   0   6      108.00      103.80      2.08 o
  -2   0   6       10.27        6.81      0.73 o
  -1   0   6    13716.71    14101.11    152.26 o
   0   0   6    17666.76    18295.21    197.53 o
   1   0   6     2366.42     2274.24     31.59 o
   2   0   6     5200.08     5522.70     66.35 o
   3   0   6      104.34      138.21      3.71 o
   4   0   6      663.01      642.19     12.22 o
   5   0   6      213.04      190.83      5.32 o
   6   0   6       27.09       28.53      2.45 o
   7   0   6     3447.08     3132.43     64.65 o
   8   0   6       27.43       15.26      4.30 o
   9   0   6       33.83       32.36      7.91 o
  10   0   6        1.57        7.25      6.56 o
  11   0   6        4.67        9.21      7.83 o
 -12   1   6        3.03        0.97      5.01 o
 -11   1   6        1.09        3.98      3.17 o
 -10   1   6       25.69       23.08      2.99 o
  -9   1   6        0.39        0.32      2.09 o
  -8   1   6       79.27       71.38      3.13 o
  -7   1   6        0.08       -1.03      1.03 o
  -6   1   6        2.01        4.44      0.97 o
  -5   1   6      461.25      469.97      5.64 o
  -4   1   6      440.15      420.90      4.65 o
  -3   1   6      793.28      793.24      7.20 o
  -2   1   6      112.39       99.42      1.76 o
  -1   1   6        1.86        2.72      0.54 o
   0   1   6     2080.61     2106.53     17.55 o
   1   1   6      600.08      592.20      5.91 o
   2   1   6     1248.65     1326.84     12.90 o
   3   1   6     8712.72     9531.58     95.74 o
   4   1   6      240.00      211.08      3.38 o
   5   1   6      247.95      249.88      4.08 o
   6   1   6      152.16      147.58      3.70 o
   7   1   6      266.14      302.67      9.90 o
   8   1   6       34.22       32.04      3.44 o
   9   1   6       26.50       23.51      3.90 o
  10   1   6        0.11       -0.79      4.51 o
  11   1   6        7.34        1.26      5.30 o
 -11   2   6       13.20       26.49      4.47 o
 -10   2   6       34.26       36.46      3.43 o
  -9   2   6       32.02       39.66      3.14 o
  -8   2   6       62.66       59.62      3.04 o
  -7   2   6       12.74        7.99      1.50 o
  -6   2   6       56.55       66.21      2.54 o
  -5   2   6        2.60        8.12      1.17 o
  -4   2   6        6.89       15.24      1.97 o
  -3   2   6      872.74      909.63      9.11 o
  -2   2   6      194.23      177.43      2.85 o
  -1   2   6      290.73      248.07      3.08 o
   0   2   6     2368.01     2351.95     20.53 o
   1   2   6       26.44       25.92      0.97 o
   2   2   6       97.57       93.96      2.03 o
   3   2   6      119.93      122.74      2.56 o
   4   2   6      241.23      230.56      3.55 o
   5   2   6      138.39      136.70      3.27 o
   6   2   6      190.20      181.87      4.76 o
   7   2   6      494.33      494.60      8.37 o
   8   2   6      398.09      371.84     14.08 o
   9   2   6        5.07       -2.93      2.93 o
  10   2   6        1.67       -5.53      5.53 o
  11   2   6        0.61        1.40      6.07 o
 -11   3   6        6.41       12.25      4.10 o
 -10   3   6       16.33       19.55      3.25 o
  -9   3   6      140.67      137.78      4.73 o
  -8   3   6      179.89      175.80      4.94 o
  -7   3   6       37.13       32.27      2.03 o
  -6   3   6        1.97        2.58      1.13 o
  -5   3   6       19.30       26.17      1.39 o
  -4   3   6      377.68      419.47      5.64 o
  -3   3   6     1897.98     1692.49     21.93 o
  -2   3   6        2.51        9.52      1.06 o
  -1   3   6     1115.06     1110.08     10.28 o
   0   3   6      776.07      699.44      6.79 o
   1   3   6      288.92      259.89      3.29 o
   2   3   6      149.65      111.80      2.22 o
   3   3   6       19.97       25.88      1.36 o
   4   3   6       12.00       17.38      1.04 o
   5   3   6     1017.54     1049.87     12.81 o
   6   3   6      565.25      552.84      8.74 o
   7   3   6      512.03      539.38      9.01 o
   8   3   6       73.75       66.34      4.27 o
   9   3   6        9.59        8.81      2.80 o
  10   3   6        5.22       -2.74      4.27 o
  11   3   6        4.89        6.03      5.32 o
 -11   4   6        0.05        5.68      4.83 o
 -10   4   6        0.10        0.31      2.46 o
  -9   4   6        0.55       -1.74      2.08 o
  -8   4   6        3.32        4.85      1.98 o
  -7   4   6        9.61        8.25      1.43 o
  -6   4   6       43.61       50.10      1.90 o
  -5   4   6       17.88       14.00      1.48 o
  -4   4   6      285.49      333.11      5.21 o
  -3   4   6      310.22      301.71      5.40 o
  -2   4   6      291.01      311.81      4.97 o
  -1   4   6       61.81       58.33      1.16 o
   0   4   6      245.57      221.02      3.04 o
   1   4   6     1258.98     1238.87     11.69 o
   2   4   6     2194.06     2289.58     20.44 o
   3   4   6       83.07       91.74      2.09 o
   4   4   6      689.69      674.32      8.08 o
   5   4   6        0.05        3.92      1.36 o
   6   4   6       53.92       53.26      3.17 o
   7   4   6      861.91      853.26     17.39 o
   8   4   6        7.01        2.90      2.76 o
   9   4   6       31.07       30.04      3.65 o
  10   4   6       20.39       18.33      7.61 o
 -11   5   6        5.15       -1.06      3.62 o
 -10   5   6       11.96       17.19      3.15 o
  -9   5   6       28.83       35.82      3.10 o
  -8   5   6       75.48       74.31      3.81 o
  -7   5   6       21.76       15.72      1.89 o
  -6   5   6        5.53        3.52      1.07 o
  -5   5   6        4.45        5.39      0.82 o
  -4   5   6       40.37       26.28      3.01 o
  -3   5   6      777.58      759.38     10.75 o
  -2   5   6       43.19       62.22      3.53 o
  -1   5   6      807.65      850.26      7.61 o
   0   5   6       15.12       23.39      1.14 o
   1   5   6     1079.25     1145.22     10.49 o
   2   5   6      497.59      501.65      6.00 o
   3   5   6      437.43      447.32      5.73 o
   4   5   6       78.15       74.21      2.94 o
   5   5   6      411.11      433.15      6.83 o
   6   5   6        8.07        8.19      2.58 o
   7   5   6       70.46       73.96      4.48 o
   8   5   6        5.94        6.98      2.96 o
   9   5   6       11.54       11.35      3.36 o
  10   5   6       71.62       92.68      6.94 o
 -10   6   6       23.60       20.32      4.04 o
  -9   6   6        1.69        2.59      2.63 o
  -8   6   6        1.91        2.05      1.98 o
  -7   6   6        0.53       -1.72      1.72 o
  -6   6   6       30.05       34.19      1.61 o
  -5   6   6      109.64      113.71      3.86 o
  -4   6   6       30.03       26.62      2.69 o
  -3   6   6      508.98      536.68      9.36 o
  -2   6   6      200.02      203.88      4.79 o
  -1   6   6       10.46       13.32      1.24 o
   0   6   6       10.30        7.09      0.88 o
   1   6   6      538.62      526.16      5.63 o
   2   6   6        0.14       -0.24      0.61 o
   3   6   6      370.25      370.37      5.51 o
   4   6   6       22.25       24.23      1.46 o
   5   6   6        1.35        1.30      1.36 o
   6   6   6       59.77       62.24      3.65 o
   7   6   6       16.46       19.77      3.38 o
   8   6   6       29.37       27.65      3.70 o
   9   6   6        2.75       -1.27      3.03 o
  10   6   6        5.72        2.94      4.32 o
 -10   7   6        0.25       -3.20      3.20 o
  -9   7   6        2.33        2.16      2.81 o
  -8   7   6       20.31       18.48      2.33 o
  -7   7   6        5.63        6.07      2.16 o
  -6   7   6       10.06        6.96      1.53 o
  -5   7   6        9.23       10.83      2.12 o
  -4   7   6        0.37       -0.40      1.55 o
  -3   7   6        5.34        2.62      1.62 o
  -2   7   6      155.21      141.55      2.87 o
  -1   7   6      129.88      134.77      2.92 o
   0   7   6       52.02       50.57      1.60 o
   1   7   6       38.99       43.08      1.91 o
   2   7   6        7.17        7.04      1.07 o
   3   7   6        5.61        5.00      1.11 o
   4   7   6       67.74       59.58      2.48 o
   5   7   6       46.41       42.44      3.30 o
   6   7   6      113.42      109.20      4.55 o
   7   7   6       24.61       34.08      3.37 o
   8   7   6       98.63      115.64      6.77 o
   9   7   6        6.27       13.03      4.72 o
  -9   8   6        5.45        2.23      2.29 o
  -8   8   6       10.86        9.50      1.74 o
  -7   8   6        4.36        2.83      2.27 o
  -6   8   6       35.45       34.26      2.56 o
  -5   8   6       27.96       37.70      4.28 o
  -4   8   6        0.26       -1.56      2.16 o
  -3   8   6        4.12        2.49      1.36 o
  -2   8   6       50.87       57.13      2.16 o
  -1   8   6       66.86       65.77      2.86 o
   0   8   6        0.45        0.76      1.07 o
   1   8   6       17.88       14.28      1.34 o
   2   8   6       39.19       49.53      1.98 o
   3   8   6        6.28        5.41      1.67 o
   4   8   6       29.02       24.48      2.31 o
   5   8   6       33.00       33.98      2.60 o
   6   8   6       73.95       70.96      4.38 o
   7   8   6       24.62       19.77      4.87 o
   8   8   6       53.41       59.46      5.60 o
  -8   9   6       13.27        9.87      3.58 o
  -7   9   6        6.64        7.24      2.56 o
  -6   9   6        6.00        9.87      2.13 o
  -5   9   6       35.49       34.10      4.42 o
  -4   9   6       40.93       38.41      4.31 o
  -3   9   6       43.41       43.32      2.28 o
  -2   9   6      554.32      558.71     10.18 o
  -1   9   6        3.30        3.85      2.04 o
   0   9   6      386.93      376.57      7.19 o
   1   9   6      188.92      193.83      4.56 o
   2   9   6        1.61        2.07      1.73 o
   3   9   6       61.70       68.80      3.46 o
   4   9   6        8.29        8.49      2.07 o
   5   9   6        8.59        8.73      2.70 o
   6   9   6        0.10       -2.45      2.45 o
   7   9   6       50.34       53.18      5.50 o
   8   9   6       25.44       34.04      5.12 o
  -8  10   6       16.88       20.88      4.38 o
  -7  10   6       32.36       31.48      4.99 o
  -6  10   6       68.10       69.91      3.91 o
  -5  10   6       48.44       40.05      3.20 o
  -4  10   6       27.30       26.98      4.47 o
  -3  10   6       52.54       45.73      3.91 o
  -2  10   6        2.02       -0.48      2.17 o
  -1  10   6       27.70       23.24      3.40 o
   0  10   6        1.66        0.09      1.83 o
   1  10   6       71.44       73.18      3.45 o
   2  10   6       24.56       21.60      3.57 o
   3  10   6        1.70        2.68      1.98 o
   4  10   6       35.26       28.47      2.83 o
   5  10   6        3.58        2.38      2.63 o
   6  10   6        9.13        8.27      3.62 o
   7  10   6       18.83       26.40      5.52 o
  -6  11   6        6.64        3.83      2.63 o
  -5  11   6        4.71        8.36      2.57 o
  -4  11   6        0.88        1.20      3.52 o
  -3  11   6        0.46        1.74      3.92 o
  -2  11   6       91.28       98.71      5.01 o
  -1  11   6       28.43       25.86      3.43 o
   0  11   6       71.55       80.37      4.03 o
   1  11   6       64.03       64.99      4.77 o
   2  11   6       74.85       70.46      4.47 o
   3  11   6      168.40      170.05      6.44 o
   4  11   6        6.22        5.48      3.43 o
   5  11   6        0.48        3.09      3.84 o
   6  11   6       13.93       22.67      5.13 o
  -5  12   6       84.62       91.35      7.06 o
  -4  12   6        5.92        3.75      3.23 o
  -3  12   6        0.21       -0.70      3.03 o
  -2  12   6       17.37       17.53      3.42 o
  -1  12   6      376.62      384.68     11.55 o
   0  12   6      136.57      162.73      5.91 o
   1  12   6       28.96       39.53      4.03 o
   2  12   6        8.06        6.35      2.94 o
   3  12   6       27.33       28.84      5.02 o
   4  12   6        1.97       -1.36      3.81 o
  -2  13   6       22.39       26.73      4.38 o
  -1  13   6        2.43        2.18      2.63 o
   0  13   6        2.69        2.62      3.06 o
   1  13   6        3.83       -0.29      3.69 o
 -11   1   7       15.24       18.03      3.68 o
 -10   1   7       10.54       14.91      2.85 o
  -9   1   7        0.16       -0.93      1.92 o
  -8   1   7        3.45       -1.67      1.67 o
  -7   1   7        2.08       -0.60      1.08 o
  -6   1   7       49.15       47.75      1.86 o
  -5   1   7        0.17        3.37      0.90 o
  -4   1   7      192.71      187.78      2.77 o
  -3   1   7      182.23      210.14      2.58 o
  -2   1   7     1201.57     1159.30      9.67 o
  -1   1   7     2162.13     2242.70     18.68 o
   0   1   7     4505.10     4586.01     37.31 o
   1   1   7      384.28      337.81      4.12 o
   2   1   7     1539.96     1318.02     14.68 o
   3   1   7     2827.53     2942.58     33.53 o
   4   1   7      931.65      917.53     11.76 o
   5   1   7        9.76        9.81      1.56 o
   6   1   7      193.98      199.23      4.17 o
   7   1   7     1488.17     1495.91     21.20 o
   8   1   7      146.17      132.16      5.65 o
   9   1   7        3.48       -0.30      2.96 o
  10   1   7        6.18        8.93      5.14 o
  11   1   7        1.30       -4.40      4.40 o
 -11   2   7        1.98        5.18      4.59 o
 -10   2   7        8.05       10.07      2.62 o
  -9   2   7       37.31       37.02      3.20 o
  -8   2   7       16.69       19.22      2.32 o
  -7   2   7        6.62        7.39      1.65 o
  -6   2   7      134.87      124.31      3.09 o
  -5   2   7       26.27       19.46      1.24 o
  -4   2   7      458.63      506.87      6.77 o
  -3   2   7       19.06       13.84      0.85 o
  -2   2   7      295.03      305.84      4.58 o
  -1   2   7        3.51        5.14      0.47 o
   0   2   7       12.44       15.26      0.83 o
   1   2   7     1519.40     1546.72     14.83 o
   2   2   7     2944.46     3086.99     32.33 o
   3   2   7      583.86      604.41      7.85 o
   4   2   7      205.04      232.86      3.72 o
   5   2   7        6.79        5.09      1.25 o
   6   2   7     2630.96     2517.77     29.82 o
   7   2   7      242.72      241.20      6.33 o
   8   2   7       37.14       25.29      3.21 o
   9   2   7        1.53       -2.64      3.07 o
  10   2   7        9.22        5.16      7.81 o
  11   2   7        3.41       -1.57      7.02 o
 -11   3   7       17.33       19.35      4.28 o
 -10   3   7        9.42       10.28      2.98 o
  -9   3   7       23.64       30.16      3.10 o
  -8   3   7       34.23       36.48      3.25 o
  -7   3   7       22.81       19.94      1.80 o
  -6   3   7      180.27      181.34      3.77 o
  -5   3   7      159.80      168.76      3.17 o
  -4   3   7      225.11      230.07      3.70 o
  -3   3   7      493.13      462.51      5.41 o
  -2   3   7     1217.85     1240.27     11.99 o
  -1   3   7      770.08      785.36      8.07 o
   0   3   7      313.92      271.86      3.19 o
   1   3   7     1482.48     1491.74     15.32 o
   2   3   7      752.33      746.06      8.09 o
   3   3   7     2539.60     2686.94     26.82 o
   4   3   7        0.40        0.08      1.00 o
   5   3   7        4.16        3.65      1.72 o
   6   3   7      151.43      167.20      4.57 o
   7   3   7     1139.43     1152.38     15.78 o
   8   3   7      103.22      100.33      8.01 o
   9   3   7        4.39       -2.51      3.09 o
  10   3   7        1.82        1.11     10.82 o
 -11   4   7        0.01        2.41      4.41 o
 -10   4   7        0.37        0.83      2.57 o
  -9   4   7       11.92       10.93      2.44 o
  -8   4   7       11.59       10.87      2.07 o
  -7   4   7      108.05      107.03      2.97 o
  -6   4   7       14.34       12.27      1.62 o
  -5   4   7        0.02       -0.74      0.74 o
  -4   4   7      572.95      612.71      8.20 o
  -3   4   7       12.62       10.21      1.06 o
  -2   4   7      468.27      435.66      7.47 o
  -1   4   7       40.98       40.00      1.26 o
   0   4   7        0.03        0.02      0.66 o
   1   4   7     1092.82     1086.84     11.13 o
   2   4   7       27.80       27.06      1.36 o
   3   4   7     1272.80     1226.43     11.90 o
   4   4   7       27.54       26.60      1.37 o
   5   4   7      127.42      127.89      3.56 o
   6   4   7      957.05      949.19     14.71 o
   7   4   7       91.75      100.44      5.11 o
   8   4   7        0.03        2.45      2.67 o
   9   4   7       13.91       17.30      3.42 o
  10   4   7        5.93        8.07      4.08 o
 -11   5   7        0.02        4.31      3.84 o
 -10   5   7        0.66       -1.31      2.52 o
  -9   5   7       11.05       11.62      2.45 o
  -8   5   7        7.27        2.43      1.99 o
  -7   5   7        0.46       -1.69      1.69 o
  -6   5   7        4.48        3.75      1.19 o
  -5   5   7        5.19        7.01      0.85 o
  -4   5   7       54.39       67.32      3.31 o
  -3   5   7       28.59       38.37      2.25 o
  -2   5   7      120.88      116.46      5.49 o
  -1   5   7      630.87      628.40      6.19 o
   0   5   7       66.04       72.74      1.83 o
   1   5   7        3.04       -0.03      0.72 o
   2   5   7       47.88       35.48      1.45 o
   3   5   7       19.01       17.38      1.27 o
   4   5   7       42.33       49.24      2.08 o
   5   5   7     1037.02     1052.34     14.55 o
   6   5   7        7.06        9.96      2.75 o
   7   5   7      157.24      149.93      6.14 o
   8   5   7        0.09        3.13      2.87 o
   9   5   7        2.09        0.15      2.91 o
  10   5   7        7.14        9.04      4.42 o
 -10   6   7        0.26       -1.75      3.18 o
  -9   6   7       29.00       30.74      2.99 o
  -8   6   7       65.07       56.67      3.21 o
  -7   6   7      212.60      196.80      5.07 o
  -6   6   7      214.11      183.54      3.96 o
  -5   6   7        0.65       -1.04      1.53 o
  -4   6   7       46.46       46.43      2.61 o
  -3   6   7        3.29        3.18      1.54 o
  -2   6   7       56.97       58.82      2.59 o
  -1   6   7       76.72       67.02      1.53 o
   0   6   7       59.08       56.85      1.73 o
   1   6   7        8.66        9.23      0.94 o
   2   6   7       17.15        9.43      1.15 o
   3   6   7       31.18       27.89      1.65 o
   4   6   7       35.08       29.27      1.68 o
   5   6   7        0.46        2.03      1.47 o
   6   6   7      352.17      382.66      8.46 o
   7   6   7       22.65       31.62      3.26 o
   8   6   7       24.46       24.60      3.72 o
   9   6   7       10.54       10.62      3.80 o
 -10   7   7        0.11       -1.20      3.54 o
  -9   7   7        0.65       -2.76      2.76 o
  -8   7   7        0.00       -0.61      1.85 o
  -7   7   7       49.11       52.20      2.63 o
  -6   7   7      123.71      124.79      3.14 o
  -5   7   7      136.23      135.48      5.83 o
  -4   7   7      288.50      283.35      6.98 o
  -3   7   7        3.48        0.44      1.72 o
  -2   7   7      715.89      706.72      9.19 o
  -1   7   7      181.47      172.25      3.42 o
   0   7   7       31.30       39.83      1.58 o
   1   7   7      396.45      404.15      5.25 o
   2   7   7       97.62      100.08      2.73 o
   3   7   7      287.43      274.81      4.38 o
   4   7   7       71.67       65.79      2.63 o
   5   7   7      147.80      131.26      3.93 o
   6   7   7       16.94       22.14      2.86 o
   7   7   7      348.33      369.95     11.46 o
   8   7   7      102.60      124.20      7.12 o
   9   7   7       62.60       88.90      6.60 o
  -9   8   7        1.40       -2.70      2.70 o
  -8   8   7        0.59       -0.46      2.58 o
  -7   8   7       45.88       45.86      5.41 o
  -6   8   7       14.36        9.21      3.15 o
  -5   8   7        4.05        2.55      2.92 o
  -4   8   7        6.91        6.80      4.45 o
  -3   8   7      178.87      187.76      6.15 o
  -2   8   7      110.13      113.03      3.35 o
  -1   8   7       20.09       20.68      1.68 o
   0   8   7      267.28      260.79      4.61 o
   1   8   7      115.80      111.67      3.23 o
   2   8   7      167.78      155.53      4.24 o
   3   8   7      370.03      351.92      6.75 o
   4   8   7        2.17        1.32      1.76 o
   5   8   7       54.31       39.52      3.64 o
   6   8   7       81.54       88.67      4.99 o
   7   8   7        0.54        3.54      3.63 o
   8   8   7        1.82        3.70      3.63 o
  -8   9   7        0.47        2.15      2.59 o
  -7   9   7        9.91        9.16      3.93 o
  -6   9   7       24.70       28.61      3.89 o
  -5   9   7       21.67       27.86      4.27 o
  -4   9   7       41.17       40.34      4.35 o
  -3   9   7       36.35       33.89      2.20 o
  -2   9   7      196.56      200.20      5.58 o
  -1   9   7      246.84      230.05      5.55 o
   0   9   7      349.01      342.90      6.22 o
   1   9   7      109.64      114.43      3.94 o
   2   9   7      114.77      108.62      4.22 o
   3   9   7       29.36       23.33      3.48 o
   4   9   7       67.71       58.51      3.96 o
   5   9   7       18.46       14.22      3.23 o
   6   9   7       30.96       29.78      5.27 o
   7   9   7        9.04       11.33      4.21 o
   8   9   7        1.44        4.43      4.02 o
  -7  10   7        2.33        6.89      2.65 o
  -6  10   7      119.78      145.89      8.24 o
  -5  10   7       11.21        8.17      4.78 o
  -4  10   7       19.80       22.77      2.78 o
  -3  10   7        9.74        8.40      2.65 o
  -2  10   7        7.51        8.89      2.51 o
  -1  10   7        0.08        0.64      2.33 o
   0  10   7       11.22       13.26      2.23 o
   1  10   7       47.89       54.24      5.69 o
   2  10   7        9.10       12.51      2.42 o
   3  10   7        0.06        0.69      2.84 o
   4  10   7       10.15        8.84      2.79 o
   5  10   7        0.01        0.92      3.13 o
   6  10   7        0.95        7.97      3.92 o
   7  10   7       21.86       21.94      5.44 o
  -6  11   7        0.07        3.85      2.33 o
  -5  11   7       17.55       19.72      3.42 o
  -4  11   7       14.38       13.03      3.13 o
  -3  11   7        1.41       -0.27      2.70 o
  -2  11   7        3.99       -3.12      3.27 o
  -1  11   7        9.12        8.07      2.41 o
   0  11   7       24.83       19.95      2.81 o
   1  11   7        7.38        6.43      2.78 o
   2  11   7       11.50       12.76      2.95 o
   3  11   7       60.56       52.55      4.17 o
   4  11   7        0.04        0.96      3.12 o
   5  11   7        6.64        6.49      5.59 o
  -5  12   7       15.33       19.54      3.83 o
  -4  12   7       13.71       14.27      3.67 o
  -3  12   7        1.26       -1.61      4.36 o
  -2  12   7       47.73       59.42      6.97 o
  -1  12   7       90.30       91.50      4.64 o
   0  12   7        5.78        7.18      3.47 o
   1  12   7       23.12       21.05      4.03 o
   2  12   7        0.29        0.52      2.67 o
   3  12   7        5.62        4.05      4.01 o
   4  12   7       47.20       53.19     16.39 o
  -2  13   7       12.22        8.17      4.22 o
  -1  13   7        4.53        3.56      3.39 o
   0  13   7        0.18       -1.29      3.43 o
   1  13   7        0.11        0.14      3.15 o
 -11   0   8        3.49       -1.49      4.17 o
 -10   0   8       40.47       37.95      4.26 o
  -9   0   8       17.89       17.81      4.27 o
  -8   0   8       22.56       24.83     12.03 o
  -7   0   8        1.27       -1.82      1.82 o
  -6   0   8       21.47       19.20      1.93 o
  -5   0   8       12.74       15.66      1.69 o
  -4   0   8     2135.33     2169.41     36.68 o
  -3   0   8      167.65      191.27      3.89 o
  -2   0   8      455.96      464.43      6.37 o
  -1   0   8      583.22      542.28      7.22 o
   0   0   8     8781.18     8995.27    107.30 o
   1   0   8       20.14       21.61      1.60 o
   2   0   8      794.83      809.22     15.01 o
   3   0   8     6436.75     7146.36    112.47 o
   4   0   8      316.51      341.26      8.12 o
   5   0   8      101.32      130.24      4.64 o
   6   0   8      306.50      308.19      9.69 o
   7   0   8     1805.31     1802.31     31.41 o
   8   0   8      239.32      220.44     10.20 o
   9   0   8       18.75        5.91      6.33 o
  10   0   8        0.68       -0.77      6.64 o
  11   0   8        4.57       11.59      8.52 o
 -11   1   8        7.54       11.32      3.30 o
 -10   1   8        9.89       12.81      2.71 o
  -9   1   8        0.06       -0.19      2.10 o
  -8   1   8        2.11       -1.08      2.01 o
  -7   1   8       45.85       35.77      2.03 o
  -6   1   8       63.13       61.22      2.05 o
  -5   1   8      117.57      127.90      2.51 o
  -4   1   8      127.55      115.02      2.03 o
  -3   1   8      378.00      378.79      5.60 o
  -2   1   8     1191.92     1168.64     10.81 o
  -1   1   8     2862.12     2828.53     25.76 o
   0   1   8     1271.79     1314.34     11.53 o
   1   1   8       15.50       25.70      1.16 o
   2   1   8     4581.65     5390.41     55.23 o
   3   1   8      334.21      344.34      6.25 o
   4   1   8       25.48       38.07      1.81 o
   5   1   8      215.84      204.47      4.15 o
   6   1   8      294.17      281.39      5.30 o
   7   1   8        3.82        7.25      2.32 o
   8   1   8        8.59        8.99      2.75 o
   9   1   8       13.37       18.86      5.11 o
  10   1   8        3.80        4.07      5.35 o
  11   1   8       10.45       10.10      5.89 o
 -11   2   8        1.09       -0.36      3.45 o
 -10   2   8       16.04       15.91      2.82 o
  -9   2   8        4.96        7.55      2.51 o
  -8   2   8       21.00       20.82      2.43 o
  -7   2   8        3.10       -0.05      1.48 o
  -6   2   8       82.55       93.37      3.05 o
  -5   2   8       27.81       42.65      1.69 o
  -4   2   8       24.59       25.13      1.31 o
  -3   2   8       53.12       60.00      1.58 o
  -2   2   8      220.46      246.15      3.29 o
  -1   2   8      163.78      218.76      3.14 o
   0   2   8      230.75      212.86      2.89 o
   1   2   8      863.48      895.88      9.84 o
   2   2   8        2.53        7.17      0.95 o
   3   2   8      978.66      991.87     15.72 o
   4   2   8     1031.93     1081.63     13.73 o
   5   2   8       41.51       38.99      2.18 o
   6   2   8      202.11      196.60      5.42 o
   7   2   8      314.62      327.30      7.51 o
   8   2   8        0.20       -1.89      5.57 o
   9   2   8        2.51        1.36      3.13 o
  10   2   8        2.20        5.29      5.05 o
 -11   3   8       13.74       14.99      5.17 o
 -10   3   8        0.65        2.28      2.63 o
  -9   3   8       26.50       23.64      2.87 o
  -8   3   8       45.84       42.25      2.89 o
  -7   3   8        0.30       -1.31      1.31 o
  -6   3   8        3.00       -1.07      1.07 o
  -5   3   8       28.27       29.18      1.36 o
  -4   3   8      169.22      134.68      2.74 o
  -3   3   8      715.21      574.09      7.17 o
  -2   3   8     1502.24     1622.81     16.35 o
  -1   3   8      443.57      432.45      5.08 o
   0   3   8      298.19      266.68      3.55 o
   1   3   8      151.20      166.11      3.12 o
   2   3   8      578.58      569.62      7.06 o
   3   3   8        3.95        8.28      1.16 o
   4   3   8      141.11      149.09      4.33 o
   5   3   8      214.52      239.41      5.10 o
   6   3   8      445.44      499.58      8.51 o
   7   3   8      587.67      546.42     10.38 o
   8   3   8       16.28       24.84      5.78 o
   9   3   8       24.69       27.86      5.98 o
  10   3   8        2.44        3.99      9.69 o
 -11   4   8        9.88        5.42      3.76 o
 -10   4   8        0.00       -1.50      2.52 o
  -9   4   8       13.11       10.90      2.41 o
  -8   4   8        9.88        2.32      1.94 o
  -7   4   8       28.40       22.36      2.42 o
  -6   4   8       54.49       43.30      1.96 o
  -5   4   8       53.78       67.86      2.15 o
  -4   4   8      100.00       97.46      2.08 o
  -3   4   8        3.21        1.10      1.59 o
  -2   4   8      420.19      438.08      5.92 o
  -1   4   8        0.01        0.62      0.64 o
   0   4   8       29.43       24.84      1.00 o
   1   4   8       74.23       74.28      2.01 o
   2   4   8      864.68      895.62      9.69 o
   3   4   8      363.45      381.45      5.94 o
   4   4   8        6.72        6.61      1.08 o
   5   4   8      308.39      287.83      6.40 o
   6   4   8       36.20       43.88      3.21 o
   7   4   8      248.05      261.29      7.84 o
   8   4   8      225.38      223.40     10.11 o
   9   4   8        6.01        4.80      5.28 o
  10   4   8        6.26        5.97      4.86 o
 -11   5   8        0.97       -0.09      3.73 o
 -10   5   8        0.03       -0.28      3.15 o
  -9   5   8        0.18       -2.14      2.14 o
  -8   5   8       65.53       80.15      3.74 o
  -7   5   8      308.62      310.08      6.50 o
  -6   5   8       10.80        8.54      1.41 o
  -5   5   8       88.65       79.39      1.99 o
  -4   5   8     1050.50      984.57     13.65 o
  -3   5   8        2.32        0.51      1.37 o
  -2   5   8       61.96       54.67      1.60 o
  -1   5   8       53.93       64.04      1.85 o
   0   5   8        0.11       -0.74      0.74 o
   1   5   8       23.29       16.86      1.07 o
   2   5   8     1008.47     1023.11     12.48 o
   3   5   8      143.24      129.49      2.97 o
   4   5   8      570.16      593.04      7.93 o
   5   5   8       23.01       22.23      2.30 o
   6   5   8      217.07      220.57      7.92 o
   7   5   8       36.19       40.51      3.83 o
   8   5   8        0.05       -2.51      2.51 o
   9   5   8       43.06       58.29      4.68 o
  10   5   8        0.51        1.77      4.43 o
 -10   6   8        2.27        0.42      4.30 o
  -9   6   8       10.25        8.66      2.42 o
  -8   6   8       16.72       16.85      2.41 o
  -7   6   8       27.82       29.88      2.37 o
  -6   6   8       81.27       80.71      2.77 o
  -5   6   8       42.21       44.24      2.80 o
  -4   6   8       80.77       79.12      3.29 o
  -3   6   8      270.89      248.65      5.46 o
  -2   6   8      137.20      146.06      3.08 o
  -1   6   8      228.75      251.08      3.46 o
   0   6   8      342.31      364.19      4.92 o
   1   6   8       59.01       60.36      1.66 o
   2   6   8      317.18      312.08      6.43 o
   3   6   8       62.74       59.41      2.16 o
   4   6   8       12.22       15.24      2.12 o
   5   6   8      978.94      958.52     16.57 o
   6   6   8      520.28      554.67     10.72 o
   7   6   8      125.04      127.63      6.41 o
   8   6   8       28.40       33.26      3.98 o
   9   6   8       25.61       29.54      4.84 o
 -10   7   8        1.35        3.54      3.56 o
  -9   7   8       11.97       11.26      3.20 o
  -8   7   8        1.42        1.56      1.85 o
  -7   7   8        4.15        4.24      2.30 o
  -6   7   8       27.68       31.77      3.77 o
  -5   7   8       87.30       76.62      4.09 o
  -4   7   8        0.37       -0.52      2.03 o
  -3   7   8      371.48      377.34      8.98 o
  -2   7   8      523.64      541.64      7.60 o
  -1   7   8      196.98      220.74      3.99 o
   0   7   8       46.13       48.76      1.82 o
   1   7   8      344.19      344.16      4.79 o
   2   7   8      106.64      109.60      3.90 o
   3   7   8        1.59        0.30      1.18 o
   4   7   8       39.35       36.52      2.22 o
   5   7   8      279.87      289.94      6.05 o
   6   7   8        6.46        8.30      3.41 o
   7   7   8        8.42        8.21      6.14 o
   8   7   8       20.69       14.08      5.76 o
   9   7   8       12.83       12.18      4.46 o
  -9   8   8        3.40        5.40      2.99 o
  -8   8   8        3.17       -0.84      2.47 o
  -7   8   8       42.05       38.39      3.24 o
  -6   8   8       34.47       35.57      4.56 o
  -5   8   8       50.62       44.20      4.63 o
  -4   8   8       60.35       62.38      4.93 o
  -3   8   8      259.30      259.13      7.15 o
  -2   8   8        5.63        4.50      1.47 o
  -1   8   8       37.38       38.91      1.81 o
   0   8   8       14.11       12.17      1.54 o
   1   8   8       99.66       94.91      3.15 o
   2   8   8        8.64        5.78      1.72 o
   3   8   8      134.93      127.32      4.07 o
   4   8   8       15.00        9.77      2.24 o
   5   8   8        0.33       -2.46      2.51 o
   6   8   8        0.00        1.80      3.34 o
   7   8   8       51.66       45.46      5.13 o
   8   8   8       18.23       21.84      4.47 o
  -8   9   8       22.89       20.91      9.94 o
  -7   9   8        0.00        2.48      2.39 o
  -6   9   8       39.36       29.61      5.70 o
  -5   9   8       20.60       15.21      3.99 o
  -4   9   8       77.09       69.34      5.34 o
  -3   9   8        0.43        0.67      1.58 o
  -2   9   8      274.67      266.35      7.34 o
  -1   9   8       19.80       18.36      2.15 o
   0   9   8      116.98      112.50      4.39 o
   1   9   8      164.98      169.10      4.78 o
   2   9   8        8.58        7.68      2.16 o
   3   9   8        5.69        3.76      2.05 o
   4   9   8      227.43      221.92      6.12 o
   5   9   8        0.95       -3.31      3.32 o
   6   9   8      190.40      219.52     14.12 o
   7   9   8       18.01       13.48      4.38 o
  -7  10   8        0.37       -0.94     12.86 o
  -6  10   8       14.95       14.62      4.43 o
  -5  10   8        0.53        3.39      4.36 o
  -4  10   8       17.01       21.47      3.19 o
  -3  10   8       48.21       41.59      3.61 o
  -2  10   8        1.56        2.15      2.58 o
  -1  10   8       35.68       35.12      2.81 o
   0  10   8        2.84        3.96      2.43 o
   1  10   8       69.85       68.76      4.26 o
   2  10   8        5.43        5.51      2.22 o
   3  10   8       25.32       20.64      3.03 o
   4  10   8        1.02       -3.47      3.52 o
   5  10   8       20.33       23.58      4.33 o
   6  10   8       77.58       91.60      6.64 o
  -6  11   8        6.83       12.06      7.91 o
  -5  11   8        5.49       20.38      8.02 o
  -4  11   8       11.63        7.83      2.69 o
  -3  11   8       17.75       17.02      3.39 o
  -2  11   8       30.71       26.85      3.83 o
  -1  11   8       59.41       48.08      3.34 o
   0  11   8        0.22       -0.70      2.47 o
   1  11   8        0.23       -1.93      2.40 o
   2  11   8       19.24       12.81      3.13 o
   3  11   8        0.12        0.56      2.57 o
   4  11   8        1.17       -0.92      3.08 o
   5  11   8        0.70        7.68      4.27 o
  -4  12   8        2.35        4.50      7.54 o
  -3  12   8        0.49       -0.98      3.94 o
  -2  12   8        0.35        4.40      2.72 o
  -1  12   8        9.77        7.53      3.28 o
   0  12   8       23.01       29.64      3.84 o
   1  12   8        1.05        7.01      3.00 o
   2  12   8        0.34        7.49      3.26 o
   3  12   8        0.01       -3.50      3.50 o
 -11   1   9        0.70        5.04      3.06 o
 -10   1   9        5.56       10.09      2.64 o
  -9   1   9       45.75       49.36      3.43 o
  -8   1   9       35.61       20.87      4.58 o
  -7   1   9      304.73      282.63      5.13 o
  -6   1   9      257.41      258.67      4.28 o
  -5   1   9       29.17       28.00      1.33 o
  -4   1   9       10.38        8.02      0.89 o
  -3   1   9      592.22      567.54      5.71 o
  -2   1   9      105.75      121.68      2.56 o
  -1   1   9      783.25      774.48      7.66 o
   0   1   9       86.83      100.07      2.28 o
   1   1   9       18.33       23.97      1.32 o
   2   1   9     2010.76     2142.20     25.03 o
   3   1   9        3.79        8.23      1.46 o
   4   1   9        8.65        7.89      1.86 o
   5   1   9       61.20       57.45      2.31 o
   6   1   9        2.80       -2.09      2.09 o
   7   1   9      308.36      316.52      7.18 o
   8   1   9        0.82        0.99      2.41 o
   9   1   9       21.81       28.04      5.62 o
  10   1   9        0.06        1.24      4.52 o
 -11   2   9        6.81        8.59      3.77 o
 -10   2   9        2.92        1.52      2.38 o
  -9   2   9        5.09        5.05      2.73 o
  -8   2   9       90.32       81.09      3.92 o
  -7   2   9      414.45      451.82      7.83 o
  -6   2   9       24.44       35.19      2.12 o
  -5   2   9       69.82       65.98      2.11 o
  -4   2   9       33.47       30.72      1.60 o
  -3   2   9      156.26      208.81      3.16 o
  -2   2   9        0.18        1.67      0.75 o
  -1   2   9     3887.61     4133.46     35.55 o
   0   2   9      119.36      110.27      2.25 o
   1   2   9       83.55       81.23      2.52 o
   2   2   9     3230.80     3269.63     34.41 o
   3   2   9      788.25      806.58     12.02 o
   4   2   9      673.83      712.36      9.92 o
   5   2   9       14.64       13.69      1.43 o
   6   2   9       75.20       86.96      3.86 o
   7   2   9      255.93      274.13      6.83 o
   8   2   9       35.12       44.84      4.72 o
   9   2   9        0.05        0.29      3.14 o
  10   2   9        5.83        8.61      8.41 o
 -11   3   9        0.78        6.12      4.88 o
 -10   3   9        1.27       -1.35      2.34 o
  -9   3   9       21.21       19.88      3.02 o
  -8   3   9      169.95      162.43      4.82 o
  -7   3   9      151.45      151.28      5.50 o
  -6   3   9      125.49      110.29      3.26 o
  -5   3   9      121.80      123.07      2.96 o
  -4   3   9      169.11      165.80      3.24 o
  -3   3   9      137.97      132.70      2.43 o
  -2   3   9     2020.20     2031.55     21.79 o
  -1   3   9      206.26      222.80      3.44 o
   0   3   9      842.29      862.93      9.00 o
   1   3   9        9.17       10.98      1.09 o
   2   3   9      896.52      947.02     12.37 o
   3   3   9       16.00       22.08      1.73 o
   4   3   9       48.79       61.05      2.57 o
   5   3   9       48.69       53.26      2.12 o
   6   3   9      785.46      773.63     11.59 o
   7   3   9      670.47      666.03     13.45 o
   8   3   9        3.29        2.82      3.27 o
   9   3   9        5.00        2.22      3.21 o
  10   3   9        0.45        2.53      7.18 o
 -11   4   9        2.45        2.58      3.75 o
 -10   4   9        0.82        2.56      2.63 o
  -9   4   9        0.01        0.53      2.28 o
  -8   4   9       14.67        9.90      2.22 o
  -7   4   9      121.04      118.94      7.32 o
  -6   4   9      293.86      262.87      4.13 o
  -5   4   9        0.81        2.63      0.97 o
  -4   4   9       48.56       57.93      1.74 o
  -3   4   9      830.76      768.32      8.76 o
  -2   4   9     1003.80     1078.02     11.60 o
  -1   4   9       27.25       35.47      1.38 o
   0   4   9       68.95       78.87      2.03 o
   1   4   9      439.83      406.95      9.45 o
   2   4   9      125.54      137.30      3.00 o
   3   4   9        1.53        2.38      1.16 o
   4   4   9      604.78      568.55      9.55 o
   5   4   9      267.27      267.40      5.20 o
   6   4   9      423.37      428.35      8.74 o
   7   4   9        2.69       -1.01      2.52 o
   8   4   9       15.67       15.54      3.40 o
   9   4   9        0.97        3.01      3.57 o
  10   4   9        0.03        3.49      5.09 o
 -10   5   9        0.26        0.52      3.30 o
  -9   5   9        3.74        2.55      2.40 o
  -8   5   9       12.50       15.72      2.48 o
  -7   5   9       11.39       22.91      2.33 o
  -6   5   9       78.58       69.31      2.22 o
  -5   5   9      103.44      101.50      3.00 o
  -4   5   9       96.98       94.49      5.49 o
  -3   5   9       79.58       81.05      3.09 o
  -2   5   9      442.20      427.76      6.07 o
  -1   5   9        1.35        1.33      0.94 o
   0   5   9       94.12      103.44      2.69 o
   1   5   9       77.83       82.50      2.32 o
   2   5   9      317.86      316.23      4.90 o
   3   5   9       13.02       12.15      1.46 o
   4   5   9      277.53      263.04      4.90 o
   5   5   9      166.32      157.63      4.19 o
   6   5   9      301.28      297.28      7.97 o
   7   5   9       95.60       95.29      7.93 o
   8   5   9        1.36        0.53      2.64 o
   9   5   9       11.01       15.49      4.25 o
 -10   6   9        1.64       -1.75      3.28 o
  -9   6   9        4.03        3.30      3.06 o
  -8   6   9        9.12        5.74      2.11 o
  -7   6   9       20.12       17.64      2.72 o
  -6   6   9      130.26      121.30      3.24 o
  -5   6   9       37.36       38.58      3.25 o
  -4   6   9       24.37       25.47      2.65 o
  -3   6   9      216.52      233.56      5.99 o
  -2   6   9       60.79       62.07      2.16 o
  -1   6   9       85.10      100.63      2.33 o
   0   6   9       49.62       45.64      1.80 o
   1   6   9        8.43        3.96      0.96 o
   2   6   9      155.80      166.09      3.77 o
   3   6   9        5.24        3.75      1.28 o
   4   6   9       10.54       16.00      1.74 o
   5   6   9      381.27      349.32      6.62 o
   6   6   9      254.80      262.10      7.15 o
   7   6   9       87.41       77.64      4.93 o
   8   6   9        7.88        8.94      3.34 o
   9   6   9       15.82       23.60      4.63 o
 -10   7   9        3.09       -5.47      5.47 o
  -9   7   9       10.92        6.93      3.11 o
  -8   7   9        2.00        2.95      1.82 o
  -7   7   9       37.72       42.97      3.13 o
  -6   7   9       83.62       96.51      5.25 o
  -5   7   9      195.16      171.72      7.32 o
  -4   7   9       83.12       88.43      4.17 o
  -3   7   9       92.59       83.66      5.74 o
  -2   7   9      515.48      493.82      8.15 o
  -1   7   9       19.27       19.41      1.59 o
   0   7   9      396.44      359.73      5.14 o
   1   7   9      139.28      138.83      3.11 o
   2   7   9      147.13      157.37      3.26 o
   3   7   9       90.27       82.30      3.98 o
   4   7   9      170.79      175.57      4.65 o
   5   7   9      218.43      229.89      7.43 o
   6   7   9      107.67      115.24      6.38 o
   7   7   9       59.55       67.38      9.91 o
   8   7   9       21.99       30.36      4.80 o
   9   7   9       37.60       52.67     10.02 o
  -9   8   9        0.04       -2.92      2.92 o
  -8   8   9        0.32       -3.14      3.14 o
  -7   8   9      100.62      104.23      4.26 o
  -6   8   9       48.59       55.46      5.56 o
  -5   8   9       28.49       38.37      4.59 o
  -4   8   9      158.21      159.92      8.95 o
  -3   8   9        9.40       13.58      1.83 o
  -2   8   9       16.71       17.56      1.65 o
  -1   8   9        0.63       -1.19      1.25 o
   0   8   9       26.20       28.51      2.10 o
   1   8   9      116.12      122.77      3.33 o
   2   8   9        2.38        0.02      1.54 o
   3   8   9        5.09        0.69      1.93 o
   4   8   9      333.99      330.92      7.50 o
   5   8   9      135.58      146.54      7.13 o
   6   8   9       13.71       10.99      3.92 o
   7   8   9        6.90        7.76      4.08 o
   8   8   9        0.39       -3.50      3.50 o
  -8   9   9        0.26        2.26      3.17 o
  -7   9   9        1.85       -0.66      3.82 o
  -6   9   9        3.48        9.68      3.39 o
  -5   9   9      133.69      130.26      7.20 o
  -4   9   9       29.09       30.03      4.39 o
  -3   9   9       29.41       40.56      2.99 o
  -2   9   9       68.35       76.24      3.69 o
  -1   9   9        6.69        5.76      4.59 o
   0   9   9        0.01       -1.33      1.95 o
   1   9   9       13.87       13.82      2.46 o
   2   9   9       13.02       10.96      2.36 o
   3   9   9        0.06        0.37      1.95 o
   4   9   9       28.85       27.86      3.18 o
   5   9   9       14.39       22.31      4.88 o
   6   9   9       17.82       19.94      4.46 o
   7   9   9        2.41       -2.34      3.66 o
  -7  10   9        0.71       -4.67      4.67 o
  -6  10   9        5.27        8.05      3.93 o
  -5  10   9       41.04       46.42      6.61 o
  -4  10   9       12.20       15.40      2.63 o
  -3  10   9        0.58        3.26      2.58 o
  -2  10   9        1.46        3.26      2.58 o
  -1  10   9        7.92        2.94      2.47 o
   0  10   9        4.36        3.11      2.43 o
   1  10   9       19.87       18.69      2.97 o
   2  10   9       15.69       17.79      2.96 o
   3  10   9        5.41        6.33      2.59 o
   4  10   9        0.40       -2.82      2.97 o
   5  10   9       11.75        7.36      3.96 o
   6  10   9       25.79       23.25      5.78 o
  -6  11   9       12.12       13.05      5.88 o
  -5  11   9        1.26        2.92      6.41 o
  -4  11   9        0.00       -2.60      4.29 o
  -3  11   9        4.64        1.72      2.79 o
  -2  11   9       45.42       43.19      4.29 o
  -1  11   9        0.96        0.33      2.83 o
   0  11   9       46.07       44.23      4.00 o
   1  11   9       23.87       20.90      3.36 o
   2  11   9       36.35       35.69      3.82 o
   3  11   9       16.00        9.85      3.61 o
   4  11   9       13.86       14.82      4.64 o
   5  11   9       40.07       39.48      6.13 o
  -4  12   9        0.02        1.42      5.87 o
  -3  12   9       16.00       18.30      3.12 o
  -2  12   9       63.91       73.06      5.43 o
  -1  12   9       12.37       17.11      3.88 o
   0  12   9        0.84        2.98      2.80 o
   1  12   9        1.35        4.36      3.35 o
   2  12   9        1.46       -2.13      2.98 o
   3  12   9       11.38        4.60      4.09 o
 -11   0  10        5.78       10.58      4.72 o
 -10   0  10        1.79        5.36      4.72 o
  -9   0  10        0.92       -3.04      3.04 o
  -8   0  10       38.98       34.88      5.72 o
  -7   0  10      647.38      623.66     28.18 o
  -6   0  10      232.06      214.60      6.85 o
  -5   0  10       53.36       52.33      3.41 o
  -4   0  10      872.88      889.13     11.48 o
  -3   0  10      692.52      838.31     16.59 o
  -2   0  10    37793.77    41414.33    489.40 o
  -1   0  10     8763.78     9045.17    107.92 o
   0   0  10       96.48       81.93      3.53 o
   1   0  10      594.52      619.34     11.16 o
   2   0  10      151.07      165.56      6.40 o
   3   0  10      968.68     1203.21     21.45 o
   4   0  10       94.62       89.03      4.14 o
   5   0  10      192.70      207.62      6.30 o
   6   0  10       44.30       39.28      3.28 o
   7   0  10       54.53       44.53      5.99 o
   8   0  10       96.98       71.11     15.07 o
   9   0  10        8.96       15.97      7.49 o
  10   0  10        3.54        6.14      7.10 o
 -11   1  10        8.25        9.31      3.29 o
 -10   1  10       12.59       15.00      2.89 o
  -9   1  10        0.17        0.31      2.51 o
  -8   1  10       74.37       59.68      4.04 o
  -7   1  10      284.21      273.05      8.02 o
  -6   1  10       17.10       22.68      1.63 o
  -5   1  10       20.51       18.44      1.23 o
  -4   1  10      246.61      261.37      3.58 o
  -3   1  10     2736.12     2986.58     26.22 o
  -2   1  10     1331.16     1402.78     13.80 o
  -1   1  10      505.63      534.65      5.80 o
   0   1  10      183.81      206.37      3.18 o
   1   1  10     3114.41     3198.96     36.45 o
   2   1  10      469.20      429.99      6.73 o
   3   1  10      164.43      146.12      4.18 o
   4   1  10      119.12      115.95      3.81 o
   5   1  10       41.83       34.66      2.02 o
   6   1  10      183.90      190.36      4.81 o
   7   1  10       29.03       28.79      3.44 o
   8   1  10       24.65       26.23      3.47 o
   9   1  10       46.63       44.20      6.35 o
  10   1  10        0.26       -0.84      4.74 o
 -11   2  10        5.76        7.46      3.83 o
 -10   2  10       12.97       12.99      2.89 o
  -9   2  10       20.04       22.30      2.87 o
  -8   2  10        0.27       -2.05      2.05 o
  -7   2  10       93.50      105.90      4.41 o
  -6   2  10      303.71      290.98      6.15 o
  -5   2  10       51.10       48.18      1.91 o
  -4   2  10       24.50       28.68      1.43 o
  -3   2  10      596.26      567.40      6.87 o
  -2   2  10      448.18      538.62      5.64 o
  -1   2  10      226.52      178.70      2.99 o
   0   2  10       28.19       29.70      1.32 o
   1   2  10       65.44       82.21      2.63 o
   2   2  10      844.62      905.42     11.11 o
   3   2  10       10.42        5.45      1.44 o
   4   2  10        0.75        1.18      1.41 o
   5   2  10       27.40       32.74      1.98 o
   6   2  10        0.02       -1.59      1.59 o
   7   2  10       63.77       63.27      4.14 o
   8   2  10        6.24       10.40      3.53 o
   9   2  10        2.64        8.41      3.54 o
  10   2  10        2.57        1.30     12.01 o
 -11   3  10        1.44        7.59      3.90 o
 -10   3  10        1.01        1.23      3.13 o
  -9   3  10        1.67        0.94      2.29 o
  -8   3  10       44.18       36.45      2.87 o
  -7   3  10        0.08        6.05      2.31 o
  -6   3  10      360.23      340.57      5.52 o
  -5   3  10      246.83      230.86      4.28 o
  -4   3  10      272.10      279.87      4.59 o
  -3   3  10      600.93      551.96      6.68 o
  -2   3  10      227.27      264.23      4.25 o
  -1   3  10      597.40      657.21      7.18 o
   0   3  10       33.20       34.26      1.49 o
   1   3  10       42.29       37.88      1.69 o
   2   3  10      370.25      358.63      6.83 o
   3   3  10      270.69      276.62      5.82 o
   4   3  10        5.37        3.16      1.58 o
   5   3  10        2.69        0.77      1.30 o
   6   3  10      491.41      459.09     10.38 o
   7   3  10      210.93      197.22      8.18 o
   8   3  10        2.81       -1.74      2.92 o
   9   3  10        0.76        4.35      3.67 o
  10   3  10        7.26        6.98      5.42 o
 -11   4  10        0.20        0.82      3.76 o
 -10   4  10        1.11        5.39      2.79 o
  -9   4  10       22.56       22.92      3.08 o
  -8   4  10        0.00       -1.81      1.81 o
  -7   4  10      875.10      864.92     12.69 o
  -6   4  10      608.31      576.07      7.85 o
  -5   4  10      102.14      102.73      2.85 o
  -4   4  10        1.67        0.68      0.95 o
  -3   4  10      326.87      335.76      5.76 o
  -2   4  10     2065.54     2106.26     21.31 o
  -1   4  10       20.79       16.47      1.15 o
   0   4  10        0.78        1.19      0.79 o
   1   4  10       63.32       81.26      3.03 o
   2   4  10      108.96      104.75      2.92 o
   3   4  10      452.35      480.96     10.74 o
   4   4  10      677.56      640.12      9.87 o
   5   4  10       70.34       66.14      2.54 o
   6   4  10       58.35       52.50      3.52 o
   7   4  10       27.90       29.10      3.56 o
   8   4  10        3.49        6.68      3.57 o
   9   4  10       11.31       13.32      4.13 o
  10   4  10        7.91       10.20      5.57 o
 -10   5  10        0.17       -2.93      3.48 o
  -9   5  10        2.01        0.42      2.31 o
  -8   5  10       47.60       45.97      3.18 o
  -7   5  10      185.67      204.91      8.16 o
  -6   5  10       56.07       54.11      2.39 o
  -5   5  10     1197.42     1124.00     12.72 o
  -4   5  10       11.52       14.30      1.27 o
  -3   5  10        0.04        1.47      1.53 o
  -2   5  10       44.28       41.53      1.93 o
  -1   5  10       60.66       61.70      2.12 o
   0   5  10       36.06       33.42      2.01 o
   1   5  10     2015.75     2116.02     23.26 o
   2   5  10     1384.44     1425.62     17.96 o
   3   5  10        0.88        2.24      1.35 o
   4   5  10        2.34        3.64      1.46 o
   5   5  10       50.72       47.22      3.08 o
   6   5  10       49.38       49.52      3.64 o
   7   5  10        1.55        3.24      2.94 o
   8   5  10        1.34        0.70      2.89 o
   9   5  10        7.57        0.61      3.94 o
 -10   6  10        2.73        5.78      3.65 o
  -9   6  10       14.14       14.02      3.70 o
  -8   6  10       19.69       18.12      2.83 o
  -7   6  10        0.00       -0.37      1.58 o
  -6   6  10      254.98      247.89      7.34 o
  -5   6  10      349.14      347.49      8.17 o
  -4   6  10       34.87       35.25      2.98 o
  -3   6  10      714.30      649.86      8.70 o
  -2   6  10      211.89      212.25      4.02 o
  -1   6  10       72.08       71.77      2.20 o
   0   6  10       26.23       29.69      1.85 o
   1   6  10       18.39       16.40      1.36 o
   2   6  10       35.57       29.36      2.11 o
   3   6  10       33.56       35.29      2.06 o
   4   6  10      364.61      364.68      6.26 o
   5   6  10      104.58      105.95      3.74 o
   6   6  10       36.62       38.67      3.84 o
   7   6  10      180.46      169.53      9.79 o
   8   6  10        0.27        1.68      3.35 o
   9   6  10        0.52        1.03      5.87 o
  -9   7  10       10.31        7.92      3.24 o
  -8   7  10        0.23       -1.83      3.40 o
  -7   7  10       20.19       17.12      2.58 o
  -6   7  10       60.07       59.53      3.95 o
  -5   7  10       42.08       42.43      4.44 o
  -4   7  10        2.05        7.93      2.40 o
  -3   7  10       52.44       51.48      2.03 o
  -2   7  10       75.27       70.91      2.71 o
  -1   7  10       57.77       50.05      2.18 o
   0   7  10        0.56       -0.23      1.17 o
   1   7  10        7.77        6.27      1.28 o
   2   7  10        9.14        4.06      1.46 o
   3   7  10       11.35        9.34      2.11 o
   4   7  10      124.25      122.10      4.48 o
   5   7  10      178.57      164.01      6.45 o
   6   7  10       21.90       24.13      4.08 o
   7   7  10       95.27      103.52      8.92 o
   8   7  10       24.50       20.91      4.70 o
  -9   8  10        3.34        2.65      3.38 o
  -8   8  10        0.00       -2.33      2.44 o
  -7   8  10        6.29        3.03      2.31 o
  -6   8  10       92.88       98.14     10.73 o
  -5   8  10       74.72       78.46      5.73 o
  -4   8  10       60.55       65.26      5.17 o
  -3   8  10        4.97        2.99      1.36 o
  -2   8  10       34.13       33.28      2.09 o
  -1   8  10       28.39       25.56      2.21 o
   0   8  10      115.13      110.40      3.69 o
   1   8  10      233.93      234.88      5.06 o
   2   8  10       13.50       14.62      2.08 o
   3   8  10       18.98       12.33      2.37 o
   4   8  10       53.03       51.80      3.43 o
   5   8  10      100.02       91.67      5.94 o
   6   8  10       14.14        8.24      3.66 o
   7   8  10       17.51       24.96      4.57 o
   8   8  10       10.28       11.74      4.41 o
  -8   9  10        0.34        0.29      3.59 o
  -7   9  10       18.81       21.28      4.98 o
  -6   9  10       51.86       60.17      8.53 o
  -5   9  10       57.13       65.93      5.68 o
  -4   9  10       49.48       47.07      4.82 o
  -3   9  10      394.14      390.17      9.28 o
  -2   9  10      102.67      102.63      5.10 o
  -1   9  10        2.92        1.00      2.33 o
   0   9  10       54.47       57.29      3.48 o
   1   9  10      197.22      189.12      5.77 o
   2   9  10      162.05      180.47      7.24 o
   3   9  10       16.05       15.03      2.82 o
   4   9  10       11.91        8.34      3.35 o
   5   9  10       48.24       46.39      5.09 o
   6   9  10       83.99       85.74      6.43 o
   7   9  10       74.70       85.45      6.88 o
  -7  10  10        8.35        5.73      4.91 o
  -6  10  10       26.80       34.52      6.64 o
  -5  10  10        8.27       11.53      5.20 o
  -4  10  10        2.60        1.35      3.08 o
  -3  10  10      119.16      105.04      5.28 o
  -2  10  10      163.39      157.81      6.92 o
  -1  10  10       84.03       84.67      5.27 o
   0  10  10      102.40       84.60      4.67 o
   1  10  10       14.41        9.44      2.85 o
   2  10  10      106.66      105.00      5.19 o
   3  10  10        0.41        0.35      2.49 o
   4  10  10       47.49       36.07      4.65 o
   5  10  10        0.01        2.11      4.16 o
   6  10  10       16.90       17.77      5.47 o
  -6  11  10       14.13       17.51      6.62 o
  -5  11  10        0.54        6.91      6.95 o
  -4  11  10        1.35       -1.80      3.51 o
  -3  11  10        1.27        2.47      2.69 o
  -2  11  10        1.28        0.82      2.82 o
  -1  11  10        4.90       -0.03      2.94 o
   0  11  10        5.60        6.27      2.87 o
   1  11  10        8.52       11.31      3.09 o
   2  11  10        1.20        0.47      2.54 o
   3  11  10        0.29       -1.57      3.00 o
   4  11  10        2.23       -1.55      4.51 o
  -4  12  10       45.35       47.36      4.66 o
  -3  12  10        8.53        2.76      3.34 o
  -2  12  10        2.75        0.37      3.18 o
  -1  12  10        3.55       10.49      3.68 o
   0  12  10        6.13        6.05      3.70 o
   1  12  10       14.12       11.14      4.42 o
   2  12  10        0.56        4.65      4.09 o
   3  12  10        0.76       -5.41      5.41 o
 -11   1  11        5.61        9.95      3.41 o
 -10   1  11        3.56        3.60      2.50 o
  -9   1  11       11.74        6.14      4.19 o
  -8   1  11        3.23        5.09      2.89 o
  -7   1  11      170.70      170.54      5.25 o
  -6   1  11      335.33      321.54      5.04 o
  -5   1  11        6.82        2.21      0.88 o
  -4   1  11       49.43       61.70      1.76 o
  -3   1  11       99.35      109.81      2.31 o
  -2   1  11      428.64      595.54      7.35 o
  -1   1  11     1275.95     1221.81     11.69 o
   0   1  11       22.41       26.34      1.33 o
   1   1  11       13.99       12.63      1.36 o
   2   1  11     1313.26     1318.27     16.57 o
   3   1  11      196.46      202.09      4.85 o
   4   1  11      358.32      364.00      6.38 o
   5   1  11        3.88        3.93      1.38 o
   6   1  11       62.44       52.49      2.56 o
   7   1  11       91.15       79.61      4.69 o
   8   1  11       73.71       81.64      7.70 o
   9   1  11       30.51       38.75      6.35 o
  10   1  11       12.84       25.49      6.12 o
 -11   2  11        1.43       -1.39      4.47 o
 -10   2  11        2.01        1.96      2.49 o
  -9   2  11       76.75       76.26      6.98 o
  -8   2  11       48.11       40.02      4.75 o
  -7   2  11      352.45      357.68      8.88 o
  -6   2  11      125.55      133.39      4.13 o
  -5   2  11       75.96       73.04      2.55 o
  -4   2  11       46.35       34.60      1.75 o
  -3   2  11     1200.55     1285.21     13.73 o
  -2   2  11       36.26       24.08      1.17 o
  -1   2  11      204.39      217.93      3.85 o
   0   2  11       11.77        9.82      1.03 o
   1   2  11        0.00       -0.87      0.87 o
   2   2  11     1287.52     1395.54     17.47 o
   3   2  11       26.21       29.45      1.97 o
   4   2  11        2.91        0.07      1.47 o
   5   2  11      137.46      155.87      4.03 o
   6   2  11        0.34       -1.39      1.39 o
   7   2  11      100.40      100.99      5.13 o
   8   2  11       47.29       40.11      4.79 o
   9   2  11       19.16       21.35      4.38 o
  10   2  11        9.37        9.26      5.61 o
 -11   3  11        0.87       -0.04      3.43 o
 -10   3  11        0.89       -2.60      2.60 o
  -9   3  11        7.35        6.78      2.43 o
  -8   3  11        4.47       -0.68      2.23 o
  -7   3  11      113.89      117.66      4.49 o
  -6   3  11      373.28      361.72      7.03 o
  -5   3  11       42.14       52.75      2.25 o
  -4   3  11       45.56       41.40      1.84 o
  -3   3  11      880.23      872.41      9.86 o
  -2   3  11     1783.91     1863.50     20.47 o
  -1   3  11      389.96      397.62      5.23 o
   0   3  11     1665.44     1689.31     17.65 o
   1   3  11      333.60      306.27      5.03 o
   2   3  11      599.24      591.17      8.26 o
   3   3  11      167.38      172.20      4.60 o
   4   3  11       29.85       25.89      2.23 o
   5   3  11       69.77       73.59      3.21 o
   6   3  11      414.09      443.98     10.29 o
   7   3  11       74.35       85.74      5.84 o
   8   3  11       13.43       22.05      4.28 o
   9   3  11       30.21       40.23     10.88 o
  10   3  11        6.73       11.90      5.89 o
 -11   4  11        0.07        1.55      3.84 o
 -10   4  11        0.01        3.51      3.39 o
  -9   4  11        0.13       -0.30      2.48 o
  -8   4  11       11.29        9.62      2.25 o
  -7   4  11        3.12        5.80      2.13 o
  -6   4  11       13.29       20.03      1.93 o
  -5   4  11      154.64      158.98      3.81 o
  -4   4  11       59.29       50.54      1.97 o
  -3   4  11      335.79      356.90      6.31 o
  -2   4  11        0.02        2.14      0.91 o
  -1   4  11       40.23       44.55      1.73 o
   0   4  11       11.20       14.56      1.39 o
   1   4  11      672.31      632.12     11.27 o
   2   4  11        0.46        2.06      1.38 o
   3   4  11      140.30      136.29      4.15 o
   4   4  11      102.08      101.55      3.90 o
   5   4  11      109.39      106.50      4.34 o
   6   4  11       99.63       90.52      5.73 o
   7   4  11      170.80      173.41      7.87 o
   8   4  11       10.15        5.84      3.68 o
   9   4  11        0.92        2.25      3.71 o
 -10   5  11        0.23       -3.01      3.01 o
  -9   5  11        6.34        2.06      2.50 o
  -8   5  11       23.10       28.32      2.86 o
  -7   5  11        1.56        3.12      1.79 o
  -6   5  11        5.70        9.57      1.84 o
  -5   5  11        0.13       15.65      2.02 o
  -4   5  11       49.64       49.01      2.18 o
  -3   5  11       28.10       29.20      1.71 o
  -2   5  11      419.49      465.83      7.26 o
  -1   5  11      104.99      117.97      3.44 o
   0   5  11       49.19       52.79      2.21 o
   1   5  11        0.09        0.98      1.20 o
   2   5  11      269.23      266.55      5.35 o
   3   5  11        1.02       -0.66      1.55 o
   4   5  11        1.28        0.16      1.49 o
   5   5  11       12.10       12.55      1.81 o
   6   5  11       89.79       98.63      5.13 o
   7   5  11       10.18       16.69      5.97 o
   8   5  11        2.27        3.78      3.57 o
   9   5  11        9.17       12.82      5.47 o
 -10   6  11        4.31        5.98      3.80 o
  -9   6  11        5.15       -0.84      3.15 o
  -8   6  11       37.90       38.05      2.95 o
  -7   6  11       64.76       67.45      3.00 o
  -6   6  11       77.68       87.12      3.73 o
  -5   6  11      126.67      119.35      3.17 o
  -4   6  11       11.37       14.87      1.50 o
  -3   6  11       36.32       40.36      2.27 o
  -2   6  11      102.33      103.01      3.11 o
  -1   6  11       27.85       26.02      1.55 o
   0   6  11        6.50        6.57      1.33 o
   1   6  11       51.57       46.62      1.92 o
   2   6  11      518.06      490.42     10.03 o
   3   6  11        4.80        1.08      1.36 o
   4   6  11      299.93      309.96      5.81 o
   5   6  11       23.65       20.08      2.77 o
   6   6  11      121.99      124.86      5.77 o
   7   6  11       59.88       68.35      5.57 o
   8   6  11       23.60       22.40      4.41 o
   9   6  11       26.66       29.27      6.51 o
  -9   7  11        3.31        2.20      3.34 o
  -8   7  11        7.19        8.55      2.91 o
  -7   7  11       15.35       14.87      3.19 o
  -6   7  11      128.17      110.07      4.29 o
  -5   7  11       80.67       74.18      5.45 o
  -4   7  11       53.26       57.98      4.17 o
  -3   7  11      274.97      259.95      4.79 o
  -2   7  11      160.76      159.07      3.93 o
  -1   7  11        1.84        1.88      1.26 o
   0   7  11       42.53       36.87      2.17 o
   1   7  11      131.19      113.81      3.36 o
   2   7  11        7.23        6.66      1.76 o
   3   7  11      179.56      185.83      5.44 o
   4   7  11        2.34        0.56      1.97 o
   5   7  11       41.81       45.00      4.70 o
   6   7  11        5.71        6.11      3.46 o
   7   7  11        4.78        4.76      5.29 o
   8   7  11        7.80        4.03      4.56 o
  -9   8  11        6.31        7.62      3.83 o
  -8   8  11        0.23       -0.90      3.52 o
  -7   8  11        0.00        1.73      4.23 o
  -6   8  11        2.69        9.39      3.78 o
  -5   8  11      201.67      211.33      8.80 o
  -4   8  11       47.26       41.50      4.88 o
  -3   8  11        5.69        2.28      1.42 o
  -2   8  11      124.32      121.59      4.23 o
  -1   8  11       26.95       34.88      2.72 o
   0   8  11        0.95       -1.43      1.76 o
   1   8  11      213.85      195.27      6.24 o
   2   8  11      109.31      104.43      4.05 o
   3   8  11       45.80       46.25      3.29 o
   4   8  11      362.91      351.17     13.59 o
   5   8  11        0.00       -2.10      2.96 o
   6   8  11      182.85      189.55      8.66 o
   7   8  11        1.51        4.86      4.55 o
  -8   9  11        3.31        1.30      5.83 o
  -7   9  11        4.86        9.95      4.40 o
  -6   9  11        1.07        7.67      3.94 o
  -5   9  11        6.93       -1.98      3.56 o
  -4   9  11        0.16        0.77      3.22 o
  -3   9  11        4.73        6.81      3.24 o
  -2   9  11       20.21       20.15      3.00 o
  -1   9  11       11.50       11.50      2.85 o
   0   9  11        0.21        4.93      2.67 o
   1   9  11       21.31       21.96      3.11 o
   2   9  11        5.15        4.91      2.67 o
   3   9  11        9.93        7.78      2.54 o
   4   9  11        4.02        1.51      2.94 o
   5   9  11        0.55       -3.07      3.07 o
   6   9  11      114.49      124.80     13.26 o
   7   9  11        8.34       13.70      7.14 o
  -7  10  11       21.47       29.65      6.34 o
  -6  10  11       22.44       19.31      8.71 o
  -5  10  11       19.82       17.49      9.81 o
  -4  10  11        1.24        3.56      2.05 o
  -3  10  11        3.60        5.29      2.74 o
  -2  10  11        3.33        1.02      2.71 o
  -1  10  11       78.63       78.44      5.78 o
   0  10  11      347.98      372.53     10.83 o
   1  10  11       73.04       63.38      4.39 o
   2  10  11       76.38       78.95      4.72 o
   3  10  11       10.13        9.34      2.96 o
   4  10  11       19.38       16.16      4.01 o
   5  10  11       28.18       24.84      5.63 o
  -5  11  11        1.01       -3.49      6.64 o
  -4  11  11        2.37        6.93      2.43 o
  -3  11  11       28.56       24.39      3.88 o
  -2  11  11        0.58        2.32      2.90 o
  -1  11  11       25.17       25.22      3.90 o
   0  11  11       33.76       41.08      4.60 o
   1  11  11        0.77        0.07      3.68 o
   2  11  11        0.76        2.00      2.78 o
   3  11  11       19.10       12.67      4.75 o
   4  11  11        5.30        2.92      5.47 o
  -3  12  11       23.17       35.04      4.35 o
  -2  12  11        0.00       -0.33      3.16 o
  -1  12  11       14.46       17.26      3.93 o
   0  12  11        0.35        3.72      3.37 o
   1  12  11        8.32        6.56      4.87 o
   2  12  11        7.37        8.80      4.19 o
 -11   0  12        0.45       -0.23      4.16 o
 -10   0  12        4.21        0.94      3.98 o
  -9   0  12        0.14       -3.40      3.40 o
  -8   0  12       86.11       98.03      6.79 o
  -7   0  12      152.65      174.16     14.65 o
  -6   0  12      213.99      189.17     17.29 o
  -5   0  12      254.52      225.40      5.93 o
  -4   0  12       19.40       17.72      1.99 o
  -3   0  12      724.50      725.51     10.87 o
  -2   0  12      759.01      772.42     11.40 o
  -1   0  12     1280.70     1295.85     17.60 o
   0   0  12      191.56      196.10      4.96 o
   1   0  12      444.26      430.01      9.75 o
   2   0  12        0.24        1.27      1.59 o
   3   0  12      118.83      141.97      5.19 o
   4   0  12       10.25        9.73      2.14 o
   5   0  12      137.69      131.18     11.16 o
   6   0  12        2.51       -1.98      1.98 o
   7   0  12       33.90       34.08      5.07 o
   8   0  12        2.74        3.28      6.22 o
   9   0  12        4.07        2.53      6.56 o
  10   0  12       19.14       49.63     10.56 o
 -11   1  12        0.36       -1.94      2.88 o
 -10   1  12        0.21       -2.63      2.63 o
  -9   1  12       25.53       28.04      3.50 o
  -8   1  12      225.29      228.46      7.21 o
  -7   1  12      562.05      552.62     10.06 o
  -6   1  12      182.42      182.81      3.71 o
  -5   1  12      166.68      153.26      3.00 o
  -4   1  12        0.01        0.24      0.86 o
  -3   1  12       34.58       32.43      1.35 o
  -2   1  12      270.26      318.46      4.88 o
  -1   1  12        0.01        4.27      1.10 o
   0   1  12       64.83       80.81      2.40 o
   1   1  12       75.10       72.82      2.38 o
   2   1  12       13.01        7.58      1.57 o
   3   1  12      224.46      193.53      4.86 o
   4   1  12      204.49      202.33      4.62 o
   5   1  12      194.48      211.54      4.85 o
   6   1  12        6.56        8.83      1.78 o
   7   1  12       32.13       41.24      5.36 o
   8   1  12       11.00       18.00      3.93 o
   9   1  12        0.02        4.18      4.56 o
  10   1  12       48.88       61.52      7.95 o
 -11   2  12        0.16       -1.19      5.60 o
 -10   2  12        5.04        2.35      2.55 o
  -9   2  12       14.60       15.67      3.19 o
  -8   2  12       13.78       14.85      3.06 o
  -7   2  12       21.04       45.70      4.32 o
  -6   2  12        2.32        4.51      1.42 o
  -5   2  12      186.10      185.34      4.07 o
  -4   2  12       38.82       45.33      1.82 o
  -3   2  12      329.11      369.47      4.76 o
  -2   2  12       20.15       21.35      1.19 o
  -1   2  12      727.06      722.73      9.22 o
   0   2  12      267.65      281.22      4.39 o
   1   2  12      447.00      466.13      6.33 o
   2   2  12        0.95        3.37      1.37 o
   3   2  12       35.68       36.88      2.21 o
   4   2  12       41.61       47.18      2.91 o
   5   2  12        5.07        6.09      1.60 o
   6   2  12      141.74      123.90      4.74 o
   7   2  12        7.86        6.72      2.83 o
   8   2  12        1.10        1.43      3.28 o
   9   2  12        4.15        4.98      3.91 o
  10   2  12       20.47       30.91      6.84 o
 -11   3  12        0.04       -4.46      4.46 o
 -10   3  12        0.48        2.15      2.81 o
  -9   3  12        9.43       14.54      2.73 o
  -8   3  12        2.64        6.01      2.63 o
  -7   3  12       95.63       98.15      4.16 o
  -6   3  12       93.12       91.50      3.02 o
  -5   3  12      237.67      262.75      4.91 o
  -4   3  12       36.15       23.80      1.62 o
  -3   3  12      226.00      256.57      4.14 o
  -2   3  12      493.45      467.21      6.88 o
  -1   3  12       43.46       37.02      1.53 o
   0   3  12       33.83       31.62      1.74 o
   1   3  12       17.83       15.70      1.46 o
   2   3  12       16.98       13.83      1.63 o
   3   3  12       24.76       21.77      2.15 o
   4   3  12        0.14       -0.27      1.20 o
   5   3  12       22.47       24.99      2.29 o
   6   3  12        0.60       -0.70      2.35 o
   7   3  12      102.06       88.76      5.93 o
   8   3  12        1.19        0.25      3.23 o
   9   3  12       14.81       27.48      4.87 o
 -10   4  12        2.08       -0.57      3.26 o
  -9   4  12        0.10       -0.96      2.42 o
  -8   4  12       23.25       24.02      2.64 o
  -7   4  12        3.57        4.64      2.16 o
  -6   4  12       17.94       18.30      1.87 o
  -5   4  12     1318.87     1352.12     16.08 o
  -4   4  12      495.97      484.63     10.51 o
  -3   4  12       92.10       84.49      3.68 o
  -2   4  12       47.46       57.55      2.55 o
  -1   4  12      192.64      178.11      3.65 o
   0   4  12      557.16      522.05      6.78 o
   1   4  12      149.74      138.89      4.07 o
   2   4  12       39.43       39.00      2.41 o
   3   4  12      339.17      300.90     14.31 o
   4   4  12       32.10       34.41      2.74 o
   5   4  12       35.90       30.14      2.89 o
   6   4  12       13.20       11.69      5.54 o
   7   4  12       82.98       95.71      6.19 o
   8   4  12       40.49       47.74      5.25 o
   9   4  12       50.37       59.02      6.12 o
 -10   5  12        1.06       -3.40      3.41 o
  -9   5  12        0.78        0.78      2.49 o
  -8   5  12       42.67       46.64      3.25 o
  -7   5  12       55.02       60.80      2.88 o
  -6   5  12      194.90      185.76      4.44 o
  -5   5  12       46.81       53.28      2.61 o
  -4   5  12       52.49       50.74      2.35 o
  -3   5  12      126.39      138.22      3.54 o
  -2   5  12        2.63        2.21      1.52 o
  -1   5  12      206.19      190.94      4.27 o
   0   5  12       30.51       30.87      2.06 o
   1   5  12       12.41       14.59      1.69 o
   2   5  12       49.54       48.59      2.45 o
   3   5  12        4.41        2.46      1.65 o
   4   5  12       19.83       19.30      2.81 o
   5   5  12       59.98       57.30      3.22 o
   6   5  12      115.68      104.48      6.22 o
   7   5  12       18.41       17.54      4.11 o
   8   5  12        0.57        2.33      3.56 o
   9   5  12        5.41        8.38      5.80 o
 -10   6  12       11.16       15.13      4.23 o
  -9   6  12        4.02        1.70      3.37 o
  -8   6  12       14.55       12.34      3.93 o
  -7   6  12        0.01        8.78      2.80 o
  -6   6  12       55.95       56.85      2.81 o
  -5   6  12      176.56      159.05      3.83 o
  -4   6  12      153.79      144.97      3.54 o
  -3   6  12        0.43       -0.54      1.18 o
  -2   6  12       30.83       29.24      2.61 o
  -1   6  12      146.43      153.81      3.94 o
   0   6  12       81.99       80.21      3.24 o
   1   6  12       60.70       61.75      2.95 o
   2   6  12      232.33      227.32      5.00 o
   3   6  12      193.31      204.26      4.85 o
   4   6  12      365.82      373.68      7.84 o
   5   6  12       42.27       37.77      5.28 o
   6   6  12       10.79       16.12      4.64 o
   7   6  12       10.83       15.07      5.14 o
   8   6  12       16.05        4.43      4.97 o
  -9   7  12        1.14        5.34      3.49 o
  -8   7  12        6.36       13.84      3.14 o
  -7   7  12        4.38        8.49      3.18 o
  -6   7  12        9.98        8.17      2.28 o
  -5   7  12        7.18       10.48      1.58 o
  -4   7  12       15.59       18.05      1.70 o
  -3   7  12       20.18       27.66      2.90 o
  -2   7  12       16.89       16.68      1.67 o
  -1   7  12       53.02       51.69      2.52 o
   0   7  12       62.05       61.90      2.94 o
   1   7  12       28.35       27.13      3.05 o
   2   7  12       46.30       44.56      2.92 o
   3   7  12       38.25       34.42      3.13 o
   4   7  12        3.66        0.58      2.25 o
   5   7  12       85.99       84.26      7.97 o
   6   7  12        9.06       10.53      3.83 o
   7   7  12       30.81       35.10      5.01 o
   8   7  12        8.04        8.05      5.04 o
  -8   8  12        6.47        9.78      3.11 o
  -7   8  12       94.27      107.57      6.69 o
  -6   8  12        7.76        8.50      3.70 o
  -5   8  12        1.08       -2.30      3.75 o
  -4   8  12        0.39        1.20      1.84 o
  -3   8  12        8.16        7.37      2.16 o
  -2   8  12       12.79        9.08      2.34 o
  -1   8  12       53.60       53.43      3.49 o
   0   8  12      168.78      171.07      5.26 o
   1   8  12       15.07       11.52      2.60 o
   2   8  12       21.30       18.24      3.60 o
   3   8  12        1.71        3.36      2.72 o
   4   8  12       57.13       56.82      5.06 o
   5   8  12       12.50       11.39      3.79 o
   6   8  12       36.85       31.63      4.83 o
   7   8  12        3.62        2.07      3.80 o
  -7   9  12       14.52       21.51      6.91 o
  -6   9  12        3.18        2.16      3.90 o
  -5   9  12        0.25        2.21      3.44 o
  -4   9  12       17.18       14.63      2.76 o
  -3   9  12       11.88        9.85      3.24 o
  -2   9  12        0.55       -0.72      2.63 o
  -1   9  12       72.80       75.13      4.83 o
   0   9  12      163.72      147.67      7.08 o
   1   9  12       56.68       57.17      4.64 o
   2   9  12        0.01       -2.64      2.64 o
   3   9  12        8.05        7.31      2.69 o
   4   9  12       10.98        7.94      3.47 o
   5   9  12       26.70       28.88      4.72 o
   6   9  12       74.97       84.92      9.75 o
  -6  10  12        3.49       13.13      7.68 o
  -5  10  12       17.35       15.59      5.53 o
  -4  10  12       35.35       37.60      3.22 o
  -3  10  12       38.56       37.60      3.70 o
  -2  10  12       15.46       13.72      3.14 o
  -1  10  12       69.18       76.18      8.54 o
   0  10  12       31.09       40.27      4.46 o
   1  10  12       90.21       93.38      6.31 o
   2  10  12       76.63       66.35      4.66 o
   3  10  12        0.02        0.74      3.24 o
   4  10  12        5.29        5.95      3.65 o
   5  10  12        0.04        1.31      4.53 o
  -5  11  12       13.02       24.34      8.79 o
  -4  11  12        5.35        5.64      2.72 o
  -3  11  12       28.63       32.86      3.74 o
  -2  11  12       77.62       92.62      5.81 o
  -1  11  12        8.27       11.04      3.42 o
   0  11  12       25.43       24.87      4.13 o
   1  11  12        3.17        1.17      3.16 o
   2  11  12       13.27       11.95      3.80 o
   3  11  12        1.19        0.26      3.94 o
   4  11  12        3.16        5.08      9.96 o
  -2  12  12       38.66       45.81      5.34 o
  -1  12  12       34.92       45.92      5.06 o
   0  12  12       30.52       38.10      4.86 o
   1  12  12       48.24       50.60      5.30 o
 -11   1  13        5.27        5.51      4.07 o
 -10   1  13        0.00       -0.44      2.68 o
  -9   1  13        6.99        9.26      2.88 o
  -8   1  13       24.67       33.61      3.52 o
  -7   1  13        4.56       18.68      3.44 o
  -6   1  13      136.57      125.82      3.27 o
  -5   1  13       62.92       58.52      2.07 o
  -4   1  13       26.76       29.71      1.38 o
  -3   1  13        0.04       -0.58      0.81 o
  -2   1  13      308.34      315.11      4.49 o
  -1   1  13     1729.03     1747.55     18.29 o
   0   1  13      348.82      349.27      5.56 o
   1   1  13       32.02       29.85      1.90 o
   2   1  13       69.59       73.52      4.25 o
   3   1  13      186.24      180.71      4.44 o
   4   1  13       41.08       43.29      2.41 o
   5   1  13       36.23       34.05      2.34 o
   6   1  13       18.98       14.49      2.60 o
   7   1  13        6.63       10.65      2.92 o
   8   1  13       46.21       53.47      5.33 o
   9   1  13        6.08       10.95      5.66 o
 -11   2  13        0.22       -4.63      4.63 o
 -10   2  13        0.26        1.11      2.45 o
  -9   2  13        0.69        1.60      2.52 o
  -8   2  13       33.60       32.30      4.36 o
  -7   2  13      626.91      629.88     11.18 o
  -6   2  13        1.51        1.40      1.46 o
  -5   2  13       41.32       52.36      2.34 o
  -4   2  13      892.52      946.62     11.86 o
  -3   2  13        9.67        6.99      0.87 o
  -2   2  13     1217.26     1332.79     13.52 o
  -1   2  13      166.02      169.22      4.26 o
   0   2  13       26.97       23.97      1.50 o
   1   2  13      544.43      531.69      7.16 o
   2   2  13        5.44        5.97      1.45 o
   3   2  13       51.64       45.04      2.46 o
   4   2  13       88.55       81.01      3.59 o
   5   2  13      108.36      101.69      3.92 o
   6   2  13        0.00        1.31      3.31 o
   7   2  13        0.01       -2.09      3.21 o
   8   2  13        3.54        0.00      3.29 o
   9   2  13        0.97        5.71      3.94 o
 -10   3  13        0.76       -1.08      2.69 o
  -9   3  13       26.78       33.32      3.34 o
  -8   3  13       15.25       22.54      3.49 o
  -7   3  13      237.27      260.16      6.63 o
  -6   3  13       28.46       26.84      2.16 o
  -5   3  13        4.96        7.94      1.61 o
  -4   3  13      175.16      176.89      3.88 o
  -3   3  13       75.94       77.30      2.56 o
  -2   3  13      202.63      196.71      3.97 o
  -1   3  13      124.69      126.22      2.80 o
   0   3  13      496.65      491.46      7.21 o
   1   3  13        1.77        1.69      1.14 o
   2   3  13        8.07        4.77      1.60 o
   3   3  13      341.73      322.07      6.95 o
   4   3  13       13.36       12.00      2.34 o
   5   3  13      146.90      138.19      4.54 o
   6   3  13       19.55        7.73      2.74 o
   7   3  13       11.65       12.40      3.83 o
   8   3  13       24.89       32.86      4.83 o
   9   3  13        0.31        1.34      3.81 o
 -10   4  13        0.61       -1.27      3.68 o
  -9   4  13       16.73       11.76      2.91 o
  -8   4  13      123.53      126.99      4.95 o
  -7   4  13       11.98       14.50      2.13 o
  -6   4  13       30.96       30.74      2.38 o
  -5   4  13        0.00       12.83      2.37 o
  -4   4  13        4.23        5.55      1.39 o
  -3   4  13       60.71       58.04      2.47 o
  -2   4  13        3.43        5.67      1.44 o
  -1   4  13       60.00       56.32      2.48 o
   0   4  13      899.68      901.38     10.56 o
   1   4  13      134.78      139.20      4.22 o
   2   4  13       60.87       69.16      3.94 o
   3   4  13        0.58       -1.12      1.19 o
   4   4  13      206.44      214.65      5.84 o
   5   4  13      108.89      130.35      5.44 o
   6   4  13        8.36        9.60      4.06 o
   7   4  13        0.33        5.39      3.49 o
   8   4  13        0.00        2.47      3.62 o
   9   4  13        1.16        9.55      4.38 o
 -10   5  13        2.35        3.97      3.72 o
  -9   5  13        0.09       -1.79      3.06 o
  -8   5  13       24.88       30.15      2.91 o
  -7   5  13       42.90       45.40      2.82 o
  -6   5  13       52.60       63.02      2.95 o
  -5   5  13       68.60       70.74      2.72 o
  -4   5  13        7.49       13.91      2.24 o
  -3   5  13      269.93      262.89      6.04 o
  -2   5  13       11.20       15.79      1.78 o
  -1   5  13        0.27       -0.20      1.54 o
   0   5  13       37.31       35.61      2.25 o
   1   5  13       26.08       23.47      1.92 o
   2   5  13       64.45       67.41      3.41 o
   3   5  13       57.15       55.56      3.12 o
   4   5  13      391.93      389.65      8.65 o
   5   5  13        0.66        4.52      2.22 o
   6   5  13      124.47      119.72      6.66 o
   7   5  13       20.30       15.82      5.20 o
   8   5  13        3.37        0.94      8.75 o
  -9   6  13        8.48        5.59      3.57 o
  -8   6  13      132.84      144.98      7.50 o
  -7   6  13      210.48      217.34     10.64 o
  -6   6  13        0.53        6.10      2.36 o
  -5   6  13       11.40        8.87      2.08 o
  -4   6  13        0.02        0.33      1.41 o
  -3   6  13       15.45       22.12      1.90 o
  -2   6  13      115.80      116.74      3.51 o
  -1   6  13        0.62        4.58      1.45 o
   0   6  13       28.25       23.34      2.40 o
   1   6  13       46.05       37.32      3.02 o
   2   6  13       91.66       96.08      4.53 o
   3   6  13       27.73       31.20      2.74 o
   4   6  13      261.77      257.15      8.10 o
   5   6  13       18.31       15.92      4.72 o
   6   6  13       20.73       27.00      5.48 o
   7   6  13        7.28       10.77      4.83 o
   8   6  13        5.50        7.45      4.90 o
  -9   7  13       10.17       10.87      4.88 o
  -8   7  13        1.78        5.84      3.79 o
  -7   7  13       12.41       16.79      2.69 o
  -6   7  13       47.63       52.49      3.40 o
  -5   7  13       32.74       37.74      2.81 o
  -4   7  13       43.99       47.74      3.18 o
  -3   7  13       28.22       31.78      2.26 o
  -2   7  13       47.00       44.26      3.14 o
  -1   7  13       84.27       90.85      4.59 o
   0   7  13      383.73      361.95      7.75 o
   1   7  13       19.12       21.87      2.49 o
   2   7  13        1.52        2.78      1.97 o
   3   7  13      222.11      211.86      7.53 o
   4   7  13       96.62       77.48      4.88 o
   5   7  13       29.27       32.80      5.41 o
   6   7  13       18.40       10.81      4.75 o
   7   7  13       12.35        6.09      4.92 o
  -8   8  13       41.62       41.62      4.95 o
  -7   8  13        0.01       -0.14      2.23 o
  -6   8  13        0.12        1.22      1.98 o
  -5   8  13       25.02       25.63      2.47 o
  -4   8  13      103.55      112.01      4.77 o
  -3   8  13      123.01      126.29      4.93 o
  -2   8  13       19.06       30.10      2.94 o
  -1   8  13       15.01       12.20      2.65 o
   0   8  13        0.25        2.53      2.28 o
   1   8  13       56.08       52.76      4.34 o
   2   8  13        1.71        0.97      2.63 o
   3   8  13       35.56       37.43      3.93 o
   4   8  13       40.17       34.14      7.43 o
   5   8  13      118.31      109.89      8.22 o
   6   8  13       11.30       18.06      5.37 o
   7   8  13        2.21       -5.79      6.58 o
  -7   9  13       26.30       28.04      6.44 o
  -6   9  13        1.69       -0.47      4.59 o
  -5   9  13        1.65        1.50      3.48 o
  -4   9  13        4.88        7.41      2.25 o
  -3   9  13       24.22       22.43      4.87 o
  -2   9  13       51.13       52.28      4.22 o
  -1   9  13       95.35       93.54      5.62 o
   0   9  13      244.29      252.22      8.76 o
   1   9  13      350.01      357.28     10.70 o
   2   9  13      181.55      181.66      7.60 o
   3   9  13       17.70       23.87      3.65 o
   4   9  13        2.48       -1.03      3.63 o
   5   9  13        6.41        5.23      4.80 o
   6   9  13       62.27       73.34      7.81 o
  -6  10  13        3.73        6.95      7.18 o
  -5  10  13        9.55       16.54      7.60 o
  -4  10  13        3.86        5.39      2.56 o
  -3  10  13        3.67       -0.94      2.73 o
  -2  10  13       11.77       11.97      3.27 o
  -1  10  13       52.84       68.81      5.16 o
   0  10  13      184.18      183.22      7.96 o
   1  10  13      409.33      421.73     12.21 o
   2  10  13       16.46       21.90      3.94 o
   3  10  13       14.40       19.11      7.66 o
   4  10  13        1.01       -1.13      3.92 o
   5  10  13       17.14       24.56      5.71 o
  -4  11  13        9.16        6.76      3.28 o
  -3  11  13        0.88        3.85      2.99 o
  -2  11  13        0.96       -2.25      3.17 o
  -1  11  13        9.10       13.32      3.77 o
   0  11  13       26.32       33.33      5.95 o
   1  11  13        0.17       -0.09      3.41 o
   2  11  13       56.92       52.73      6.45 o
   3  11  13        3.07       -2.53      4.03 o
  -1  12  13        3.14       -6.56      6.56 o
 -11   0  14        3.52        2.70      4.88 o
 -10   0  14       11.29        9.74      9.42 o
  -9   0  14       22.05       23.38      5.02 o
  -8   0  14       40.07       37.99      5.16 o
  -7   0  14        8.10       13.39      3.84 o
  -6   0  14       36.58       27.62      2.72 o
  -5   0  14       64.70       62.49      4.71 o
  -4   0  14     1233.32     1287.87     18.05 o
  -3   0  14        9.91        8.95      1.60 o
  -2   0  14      293.40      314.81      6.27 o
  -1   0  14       67.11       78.99      3.42 o
   0   0  14      190.38      183.98      5.95 o
   1   0  14        0.75        2.07      1.66 o
   2   0  14      347.75      385.30      9.81 o
   3   0  14       67.42       81.91      4.43 o
   4   0  14      341.01      323.71      9.19 o
   5   0  14        0.14        1.66      2.30 o
   6   0  14       51.08       41.32      8.83 o
   7   0  14       77.38       62.71      8.56 o
   8   0  14       37.46       41.18      6.18 o
   9   0  14        6.61       12.36      7.91 o
 -11   1  14        0.56       -3.65      3.78 o
 -10   1  14        3.55        5.14      3.05 o
  -9   1  14        1.06        3.20      2.74 o
  -8   1  14       66.26       68.43      4.34 o
  -7   1  14        5.85        9.72      2.69 o
  -6   1  14        6.01        7.55      1.95 o
  -5   1  14        4.22        3.55      1.18 o
  -4   1  14       77.67       80.19      2.26 o
  -3   1  14        4.19        1.83      0.85 o
  -2   1  14       55.72       61.38      2.04 o
  -1   1  14      220.22      241.71      4.51 o
   0   1  14      829.93      869.84     11.07 o
   1   1  14       51.69       57.88      3.35 o
   2   1  14        0.19        2.13      1.26 o
   3   1  14      730.76      764.67     11.38 o
   4   1  14        9.71        3.07      1.55 o
   5   1  14        3.46        2.54      1.67 o
   6   1  14       41.49       21.67      3.20 o
   7   1  14       26.46       34.08      3.81 o
   8   1  14       64.50       70.95      5.92 o
   9   1  14      111.31      128.26      9.90 o
 -10   2  14        0.73       -1.49      2.95 o
  -9   2  14        9.21       11.03      3.06 o
  -8   2  14       68.59       66.67      4.28 o
  -7   2  14        7.12        8.10      2.76 o
  -6   2  14        4.66        4.10      2.63 o
  -5   2  14        0.41        2.32      1.36 o
  -4   2  14        0.99        3.12      1.34 o
  -3   2  14        0.80       -0.37      0.89 o
  -2   2  14      101.75      107.32      2.78 o
  -1   2  14       10.02        8.23      1.20 o
   0   2  14       90.29       79.58      2.66 o
   1   2  14      123.38      116.87      4.61 o
   2   2  14       43.13       41.90      2.62 o
   3   2  14       92.29       94.87      3.76 o
   4   2  14       82.99       65.31      3.89 o
   5   2  14        1.59        0.69      1.82 o
   6   2  14       15.01       11.55      3.45 o
   7   2  14       37.10       29.25      3.76 o
   8   2  14        7.99        6.08      3.48 o
   9   2  14        2.71       11.15      5.64 o
 -10   3  14        0.01        0.48      3.47 o
  -9   3  14       14.40       20.65      3.29 o
  -8   3  14        5.35       11.11      2.82 o
  -7   3  14       88.17       94.91      4.19 o
  -6   3  14       97.17       91.08      4.11 o
  -5   3  14      324.81      308.48      5.60 o
  -4   3  14       17.13       26.56      2.04 o
  -3   3  14        0.08       -1.10      1.49 o
  -2   3  14       89.18       87.88      3.22 o
  -1   3  14       10.90       18.25      1.47 o
   0   3  14       14.40       11.80      1.23 o
   1   3  14      443.89      451.70      6.94 o
   2   3  14      123.94      119.71      4.07 o
   3   3  14       78.08       92.62      4.62 o
   4   3  14       99.31       89.85      3.96 o
   5   3  14      130.29      123.61      5.49 o
   6   3  14       31.53       25.02      3.40 o
   7   3  14        3.07        4.36      3.44 o
   8   3  14        1.76        5.51      3.81 o
   9   3  14        3.19        2.02      4.15 o
 -10   4  14        0.10       -3.35      3.35 o
  -9   4  14        4.08        0.06      3.08 o
  -8   4  14        7.31       13.37      3.10 o
  -7   4  14       17.15       19.76      2.42 o
  -6   4  14       33.79       38.60      3.20 o
  -5   4  14       33.92       38.29      2.23 o
  -4   4  14      185.01      189.75      4.47 o
  -3   4  14      200.75      178.95      4.37 o
  -2   4  14       73.99       80.13      3.00 o
  -1   4  14       73.56       73.90      2.91 o
   0   4  14        0.18        1.62      1.15 o
   1   4  14        0.78        0.75      1.60 o
   2   4  14      221.76      230.67      5.71 o
   3   4  14      193.51      161.28      6.40 o
   4   4  14        5.81        6.63      1.97 o
   5   4  14      121.84      127.39      5.64 o
   6   4  14      106.86       94.74      6.17 o
   7   4  14        4.74       11.52      3.86 o
   8   4  14       13.94       12.93      5.12 o
 -10   5  14        0.30        4.10      3.74 o
  -9   5  14        0.01        0.57      3.17 o
  -8   5  14       38.49       36.10      4.04 o
  -7   5  14       12.20       13.05      2.19 o
  -6   5  14       52.11       51.72      2.96 o
  -5   5  14      373.38      410.20     12.79 o
  -4   5  14      623.33      635.74     15.83 o
  -3   5  14      653.48      683.42     10.37 o
  -2   5  14      403.74      400.09      7.08 o
  -1   5  14        0.11       -0.76      1.33 o
   0   5  14       83.59       82.19      2.55 o
   1   5  14        5.34        1.33      1.44 o
   2   5  14      110.56      110.61      4.43 o
   3   5  14       18.68       18.57      2.42 o
   4   5  14       13.92       19.69      2.98 o
   5   5  14      312.74      319.67     10.28 o
   6   5  14       16.03       16.14      4.99 o
   7   5  14        0.02        2.03      4.09 o
   8   5  14        0.09       -4.27      4.27 o
  -9   6  14        0.50       -2.49      3.30 o
  -8   6  14       11.51       16.78      4.23 o
  -7   6  14       58.94       67.33      3.71 o
  -6   6  14        1.57        3.71      2.39 o
  -5   6  14       19.99       22.61      4.15 o
  -4   6  14       50.31       54.04      3.96 o
  -3   6  14      263.06      258.83      5.49 o
  -2   6  14      282.68      253.91      5.47 o
  -1   6  14       92.32       96.59      3.99 o
   0   6  14       17.05       14.43      2.20 o
   1   6  14      122.10      124.32      5.66 o
   2   6  14       21.09       20.22      2.83 o
   3   6  14      467.09      452.03     10.01 o
   4   6  14        0.00        1.29      2.70 o
   5   6  14      237.87      226.61     10.88 o
   6   6  14        5.88        5.00      8.23 o
   7   6  14        7.75       11.47      4.90 o
   8   6  14       13.97       30.46      8.46 o
  -9   7  14        1.54        5.96      4.07 o
  -8   7  14       68.28       77.94      5.41 o
  -7   7  14        4.42        6.97      3.18 o
  -6   7  14        3.82        1.36      2.51 o
  -5   7  14        1.42       -0.51      3.06 o
  -4   7  14        1.86       -0.89      1.93 o
  -3   7  14       15.41       12.44      2.46 o
  -2   7  14       40.71       46.87      4.65 o
  -1   7  14      124.03      120.42      4.95 o
   0   7  14      302.55      319.36      8.10 o
   1   7  14      440.59      416.11      9.52 o
   2   7  14       98.73       87.49      4.39 o
   3   7  14        1.87        4.02      2.84 o
   4   7  14        0.25        0.19      3.88 o
   5   7  14        1.68        5.82      4.23 o
   6   7  14        0.86       -4.03      4.03 o
   7   7  14        2.58       -1.97      6.99 o
  -8   8  14        0.21        1.61      4.83 o
  -7   8  14        2.01        3.74      2.29 o
  -6   8  14        0.58        5.01      2.10 o
  -5   8  14       15.23       14.57      2.36 o
  -4   8  14        0.64        0.31      2.10 o
  -3   8  14       12.04        9.43      2.52 o
  -2   8  14       89.04       88.89      4.55 o
  -1   8  14      303.99      308.07      9.15 o
   0   8  14      526.62      552.68     11.75 o
   1   8  14        2.48        1.39      3.42 o
   2   8  14       29.15       31.20      3.76 o
   3   8  14       29.39       28.97      3.72 o
   4   8  14       64.25       63.17      6.50 o
   5   8  14        2.84       -1.98      4.27 o
   6   8  14        1.18        3.24      5.14 o
  -7   9  14        0.07        0.68      6.35 o
  -6   9  14        1.54        7.75      6.91 o
  -5   9  14        7.12        5.07      2.04 o
  -4   9  14       10.04       11.94      2.69 o
  -3   9  14       39.59       30.04      3.77 o
  -2   9  14      100.39       90.66      5.38 o
  -1   9  14       35.95       38.25      4.19 o
   0   9  14        0.77        2.24      2.93 o
   1   9  14      106.69      116.96      6.32 o
   2   9  14        0.40        2.77      3.66 o
   3   9  14       33.41       35.67      5.66 o
   4   9  14        1.42        4.17      4.07 o
   5   9  14        0.00       -3.16      4.26 o
  -6  10  14        1.38       -1.92      6.68 o
  -5  10  14        7.09        8.07      2.42 o
  -4  10  14        9.31        7.73      5.46 o
  -3  10  14        6.55        5.19      2.83 o
  -2  10  14        2.33       -1.37      2.79 o
  -1  10  14       59.48       56.68      4.93 o
   0  10  14        2.19        5.57      3.33 o
   1  10  14        0.07        5.78      3.35 o
   2  10  14        4.63        2.86      3.42 o
   3  10  14        1.28        2.33      4.00 o
   4  10  14        6.30        4.42      6.58 o
  -4  11  14        1.52        2.05      2.96 o
  -3  11  14        9.02        7.15      3.54 o
  -2  11  14       16.81       22.72      4.76 o
  -1  11  14       10.67       18.47      3.97 o
   0  11  14        0.51        1.12      3.46 o
   1  11  14       16.00       23.56      4.42 o
   2  11  14        1.74       -1.11      4.12 o
 -10   1  15        0.36       10.72      3.31 o
  -9   1  15       13.77       13.37      3.13 o
  -8   1  15       34.64       39.96      4.80 o
  -7   1  15       69.10       78.06      4.38 o
  -6   1  15       11.72       14.16      2.21 o
  -5   1  15       26.02       25.63      1.78 o
  -4   1  15        6.36        7.90      1.35 o
  -3   1  15       33.61       38.68      1.94 o
  -2   1  15      147.68      145.97      3.47 o
  -1   1  15       49.37       39.19      1.93 o
   0   1  15      124.44      142.68      3.83 o
   1   1  15      385.19      355.97      6.59 o
   2   1  15       12.60       14.74      2.18 o
   3   1  15        2.01        1.68      2.58 o
   4   1  15       42.01       47.53      2.79 o
   5   1  15        2.65        3.00      2.02 o
   6   1  15        3.27        1.93      2.53 o
   7   1  15        3.02        5.16      3.05 o
   8   1  15       13.40       23.93      4.60 o
   9   1  15       15.07       15.57      6.55 o
 -10   2  15        2.83       -0.29      3.57 o
  -9   2  15       12.59       11.31      3.14 o
  -8   2  15       13.31       16.27      3.13 o
  -7   2  15       52.23       59.16      3.97 o
  -6   2  15       38.97       36.66      2.65 o
  -5   2  15       32.95       31.47      2.32 o
  -4   2  15        0.01       -1.21      1.21 o
  -3   2  15        6.14        6.45      1.20 o
  -2   2  15      455.74      458.33      6.43 o
  -1   2  15      160.94      155.24      4.08 o
   0   2  15       49.36       55.82      2.36 o
   1   2  15       48.92       48.71      2.48 o
   2   2  15      136.98      138.27      4.10 o
   3   2  15      201.31      190.55      5.84 o
   4   2  15       35.95       37.90      3.00 o
   5   2  15       84.83       64.81      4.27 o
   6   2  15        7.30        8.55      2.87 o
   7   2  15        2.39        3.36      3.42 o
   8   2  15        0.83       -1.03      5.22 o
   9   2  15      175.47      224.29     12.78 o
 -10   3  15        3.30        1.58      3.70 o
  -9   3  15        4.50       10.50      3.42 o
  -8   3  15        4.27        1.81      2.51 o
  -7   3  15        0.17        1.19      2.35 o
  -6   3  15       22.82       33.60      2.63 o
  -5   3  15        2.03        1.08      1.61 o
  -4   3  15      112.48      110.59      3.42 o
  -3   3  15        5.01        4.34      1.38 o
  -2   3  15       74.38       80.43      2.47 o
  -1   3  15      211.12      239.00      4.60 o
   0   3  15       10.89       12.74      1.47 o
   1   3  15      139.41      122.54      3.77 o
   2   3  15       93.00       89.51      5.91 o
   3   3  15      258.55      244.09      6.24 o
   4   3  15       20.38       26.66      2.76 o
   5   3  15        4.56        2.96      2.85 o
   6   3  15       12.60       16.14      3.31 o
   7   3  15       28.30       22.27      4.37 o
   8   3  15        8.49        8.07      4.07 o
 -10   4  15        2.27        4.53      3.93 o
  -9   4  15        1.84        3.17      2.79 o
  -8   4  15        6.25        4.57      2.96 o
  -7   4  15        0.00        5.19      2.06 o
  -6   4  15      114.93      130.10      7.32 o
  -5   4  15       20.74       19.38      2.10 o
  -4   4  15      197.66      192.34      4.33 o
  -3   4  15       48.23       46.50      2.55 o
  -2   4  15        2.55        2.77      1.49 o
  -1   4  15        0.42        0.03      1.08 o
   0   4  15      378.47      386.76      6.97 o
   1   4  15      519.67      503.52     15.77 o
   2   4  15        5.80        4.09      2.14 o
   3   4  15       47.42       50.05      3.23 o
   4   4  15       26.90       27.31      3.17 o
   5   4  15        2.17        2.99      2.67 o
   6   4  15       97.73      109.46      9.11 o
   7   4  15       12.18       17.38      4.07 o
   8   4  15        0.00       -4.19      4.19 o
  -9   5  15        0.00        3.50      4.63 o
  -8   5  15        2.41        3.09      2.59 o
  -7   5  15       11.85        8.66      2.28 o
  -6   5  15       30.65       33.34      2.84 o
  -5   5  15        0.26        0.78      2.09 o
  -4   5  15       16.31        9.28      2.57 o
  -3   5  15       72.60       64.70      2.96 o
  -2   5  15      172.28      175.19      4.61 o
  -1   5  15       27.92       22.63      2.12 o
   0   5  15      145.62      141.17      3.76 o
   1   5  15       37.26       39.57      3.31 o
   2   5  15        1.12        0.48      2.12 o
   3   5  15      189.64      177.77      7.26 o
   4   5  15        6.01        6.64      3.03 o
   5   5  15       83.20       78.58      7.03 o
   6   5  15       48.61       42.74      6.31 o
   7   5  15       12.58       11.96      7.43 o
   8   5  15        3.56        9.32      5.02 o
  -9   6  15        1.27        1.43      3.82 o
  -8   6  15        6.10       14.87      3.83 o
  -7   6  15       34.43       37.14      2.75 o
  -6   6  15        2.67        1.05      2.39 o
  -5   6  15        0.57        5.26      2.96 o
  -4   6  15        3.04        3.86      2.31 o
  -3   6  15        2.82        5.38      2.37 o
  -2   6  15        1.91        1.74      1.95 o
  -1   6  15      104.30      114.44      4.48 o
   0   6  15        7.00        6.39      2.41 o
   1   6  15       50.40       60.39      6.09 o
   2   6  15        3.40       -0.46      2.45 o
   3   6  15      293.79      292.08      9.47 o
   4   6  15       74.42       63.84      4.63 o
   5   6  15       27.42       30.37      5.57 o
   6   6  15       12.09        8.34      6.70 o
   7   6  15       11.13       22.10      6.83 o
  -8   7  15        0.97        8.10      4.12 o
  -7   7  15        0.59        2.92      2.49 o
  -6   7  15       12.29       15.86      3.99 o
  -5   7  15        4.95        3.55      2.32 o
  -4   7  15       15.26        9.94      2.82 o
  -3   7  15       66.41       66.62      4.00 o
  -2   7  15       18.31       22.70      2.92 o
  -1   7  15       14.10       14.28      2.77 o
   0   7  15       14.82       19.44      2.96 o
   1   7  15        4.87        7.46      2.58 o
   2   7  15        0.75        5.06      2.75 o
   3   7  15       16.85       26.22      3.65 o
   4   7  15       42.14       37.73      5.45 o
   5   7  15       41.25       32.36      6.05 o
   6   7  15        1.50        2.20      4.28 o
   7   7  15        7.24        5.92      5.18 o
  -8   8  15        5.16        3.31      9.14 o
  -7   8  15        0.45        6.23      2.55 o
  -6   8  15        9.26       10.20      2.59 o
  -5   8  15        0.01        1.51      2.11 o
  -4   8  15        0.66        0.71      2.17 o
  -3   8  15      203.88      208.93      6.73 o
  -2   8  15       15.60       13.91      2.87 o
  -1   8  15       50.22       53.93      3.97 o
   0   8  15       17.98       12.63      3.54 o
   1   8  15       17.02       12.91      3.46 o
   2   8  15        0.65        1.58      2.86 o
   3   8  15      109.39       97.78      5.83 o
   4   8  15       28.62       27.32      5.36 o
   5   8  15       73.52       76.94      7.51 o
   6   8  15       31.47       32.76      6.50 o
  -7   9  15        7.06       11.20      5.51 o
  -6   9  15        0.03        2.82      2.51 o
  -5   9  15       11.25       13.07      2.64 o
  -4   9  15       10.83       10.53      3.45 o
  -3   9  15       12.76       14.29      3.16 o
  -2   9  15       13.76       15.75      3.33 o
  -1   9  15        1.65        0.06      3.64 o
   0   9  15       18.60       16.11      3.74 o
   1   9  15       46.63       55.03      7.30 o
   2   9  15       21.98       25.82      4.08 o
   3   9  15        0.01       -0.24      8.31 o
   4   9  15       10.91        5.82      4.49 o
   5   9  15        1.22       -3.18      4.45 o
  -5  10  15        0.06        6.15      2.90 o
  -4  10  15        1.07       -0.24      4.40 o
  -3  10  15        4.44        3.71      2.96 o
  -2  10  15        2.99        2.19      3.14 o
  -1  10  15        9.41        6.56      3.36 o
   0  10  15        9.77       11.11      3.67 o
   1  10  15        3.54        6.61      3.57 o
   2  10  15       34.22       37.37      4.70 o
   3  10  15        1.45        3.99      4.15 o
   4  10  15        3.50       -3.76      4.32 o
  -3  11  15        6.03        4.84      3.58 o
  -2  11  15        0.17        1.73      3.33 o
  -1  11  15       12.58       14.66      3.96 o
   0  11  15        0.12        3.01      3.63 o
   1  11  15        1.10        4.41      3.73 o
 -10   0  16        0.29        0.15      4.41 o
  -9   0  16        7.68        6.34      4.20 o
  -8   0  16        3.63        2.95      3.89 o
  -7   0  16       78.23       90.51      8.52 o
  -6   0  16       45.34       40.98      4.74 o
  -5   0  16       51.96       42.25      4.56 o
  -4   0  16       38.65       50.72      3.59 o
  -3   0  16      339.04      348.73     10.69 o
  -2   0  16     1988.24     1975.51     29.59 o
  -1   0  16       98.55      114.18      5.15 o
   0   0  16      413.55      380.23      9.77 o
   1   0  16      247.39      251.16      7.83 o
   2   0  16        0.16        0.26      2.27 o
   3   0  16      206.30      205.56      7.51 o
   4   0  16       12.37        8.83      3.66 o
   5   0  16      839.00      682.93     19.98 o
   6   0  16        3.66        5.27      5.47 o
   7   0  16      203.47      219.57     11.31 o
   8   0  16        2.12       11.25      7.49 o
 -10   1  16        8.16        6.20      6.56 o
  -9   1  16        0.84        1.65      3.57 o
  -8   1  16       25.05       21.67      3.34 o
  -7   1  16        0.37        3.13      2.41 o
  -6   1  16        5.60        5.23      2.51 o
  -5   1  16       38.19       33.75      2.57 o
  -4   1  16       67.27       62.27      3.15 o
  -3   1  16      195.07      186.54      5.25 o
  -2   1  16      408.10      381.50      5.56 o
  -1   1  16     1021.35      961.50     12.30 o
   0   1  16      173.69      187.26      5.31 o
   1   1  16     1091.83     1118.78     15.28 o
   2   1  16        0.64        0.66      1.56 o
   3   1  16       65.08       50.79      2.94 o
   4   1  16      121.57      115.42      4.16 o
   5   1  16      168.78      140.88      5.97 o
   6   1  16        2.86        0.83      2.54 o
   7   1  16       15.21       15.27      3.44 o
   8   1  16       62.08       71.69      7.61 o
 -10   2  16        5.87        3.78      4.87 o
  -9   2  16        0.01        4.58      2.89 o
  -8   2  16        1.09        3.17      2.61 o
  -7   2  16        0.02       -2.22      2.22 o
  -6   2  16       56.59       54.39      2.94 o
  -5   2  16        0.35        2.34      1.64 o
  -4   2  16        4.24        1.65      1.25 o
  -3   2  16        5.48       10.61      1.37 o
  -2   2  16       99.44       95.94      3.01 o
  -1   2  16      315.36      329.83      5.40 o
   0   2  16      503.56      475.22      8.02 o
   1   2  16        1.81        6.42      1.89 o
   2   2  16       18.52       20.74      2.23 o
   3   2  16       12.77       11.19      2.27 o
   4   2  16        1.13        2.58      2.34 o
   5   2  16       63.81       69.88      4.55 o
   6   2  16       34.28       23.51      3.53 o
   7   2  16        0.56        3.21      3.15 o
   8   2  16        0.03       -2.92      3.58 o
 -10   3  16        1.13       -3.57      3.57 o
  -9   3  16        5.33        7.04      3.38 o
  -8   3  16        2.18        4.28      2.69 o
  -7   3  16        3.67        5.08      2.53 o
  -6   3  16       82.48       92.28      4.04 o
  -5   3  16       15.68       13.18      2.01 o
  -4   3  16       22.24       24.41      2.18 o
  -3   3  16      251.61      244.88      8.56 o
  -2   3  16       54.24       50.35      2.22 o
  -1   3  16      271.46      252.48      7.30 o
   0   3  16        5.22        5.16      1.67 o
   1   3  16      188.42      191.78      4.86 o
   2   3  16       37.00       38.71      2.64 o
   3   3  16      702.57      664.02     11.86 o
   4   3  16       66.72       63.28      4.11 o
   5   3  16      113.92      107.92      5.37 o
   6   3  16      205.42      188.37      7.23 o
   7   3  16        0.28        0.44      3.47 o
   8   3  16        3.56        9.83      4.39 o
 -10   4  16        0.01       -3.54      3.54 o
  -9   4  16        1.13       -3.28      3.28 o
  -8   4  16        0.04       -1.99      2.61 o
  -7   4  16       67.90       66.32      4.10 o
  -6   4  16        0.06        1.13      1.94 o
  -5   4  16        0.06        0.26      1.63 o
  -4   4  16        1.22        2.46      2.03 o
  -3   4  16        3.95        2.51      2.03 o
  -2   4  16      353.61      336.65      7.90 o
  -1   4  16      148.68      137.17      4.07 o
   0   4  16     1210.11     1197.32     20.47 o
   1   4  16       67.72       79.34      3.81 o
   2   4  16      167.25      167.01      5.32 o
   3   4  16        4.02        0.35      2.13 o
   4   4  16        9.90        7.33      3.85 o
   5   4  16      193.56      185.91      6.91 o
   6   4  16       17.23        4.70      4.50 o
   7   4  16        8.03       12.40      5.11 o
   8   4  16        1.63       -1.44      4.75 o
  -9   5  16        0.28        0.56      3.41 o
  -8   5  16        1.35       -0.84      2.45 o
  -7   5  16        0.18       -1.91      1.91 o
  -6   5  16        1.49       -0.98      2.73 o
  -5   5  16       42.01       41.75      4.43 o
  -4   5  16       86.43       85.00      4.01 o
  -3   5  16      137.32      134.52      4.80 o
  -2   5  16      325.93      308.53      7.32 o
  -1   5  16      120.14      118.35      6.58 o
   0   5  16      747.18      738.05     12.76 o
   1   5  16      131.56      132.99      5.41 o
   2   5  16      325.43      340.33     10.10 o
   3   5  16      108.00      114.21      6.17 o
   4   5  16       23.49       19.16      3.94 o
   5   5  16       19.46       12.99      4.87 o
   6   5  16       19.53       18.50      5.23 o
   7   5  16       18.73       36.49      6.48 o
  -9   6  16        0.67       -1.57      4.49 o
  -8   6  16        0.04        1.26      4.05 o
  -7   6  16       24.24       21.52      3.08 o
  -6   6  16        1.55       -2.46      2.46 o
  -5   6  16       25.81       22.73      3.27 o
  -4   6  16        0.05        0.19      2.45 o
  -3   6  16       27.63       32.18      3.89 o
  -2   6  16      234.69      223.23      7.72 o
  -1   6  16       48.02       47.54      4.11 o
   0   6  16        3.04        2.92      2.81 o
   1   6  16      369.57      366.22     12.44 o
   2   6  16      323.36      308.70      9.69 o
   3   6  16       12.72        9.72      3.35 o
   4   6  16       12.54       16.17      3.36 o
   5   6  16        3.39        5.78      4.99 o
   6   6  16        3.22       -0.91      3.87 o
   7   6  16       21.57       29.54      6.27 o
  -8   7  16       12.74       12.84      7.66 o
  -7   7  16        9.19       11.68      3.07 o
  -6   7  16        5.96        5.15      3.34 o
  -5   7  16       10.64        9.38      2.57 o
  -4   7  16       84.81       73.29      4.28 o
  -3   7  16       95.15      103.10      5.78 o
  -2   7  16      324.82      314.37     13.91 o
  -1   7  16        3.27        1.40      2.76 o
   0   7  16      189.07      167.55      7.20 o
   1   7  16      129.54      136.34      5.95 o
   2   7  16       26.73       21.76      3.63 o
   3   7  16       41.59       39.00      4.19 o
   4   7  16       75.64       72.27      6.98 o
   5   7  16        1.03        2.08      4.31 o
   6   7  16       17.22       14.47      5.57 o
  -7   8  16       30.34       36.88      4.01 o
  -6   8  16        6.74        5.59      2.66 o
  -5   8  16       10.60        3.14      2.74 o
  -4   8  16        0.14       -1.96      1.96 o
  -3   8  16       11.65       13.13      2.92 o
  -2   8  16        6.45        4.55      2.69 o
  -1   8  16        7.80       10.30      2.94 o
   0   8  16        1.09        2.06      3.43 o
   1   8  16       77.61       89.03      5.68 o
   2   8  16       28.31       27.45      4.51 o
   3   8  16        7.79        4.95      3.21 o
   4   8  16       16.68       24.11      5.43 o
   5   8  16       26.59       28.63      6.07 o
  -6   9  16        2.23        2.17      3.65 o
  -5   9  16        0.83        7.06      4.36 o
  -4   9  16       13.15       17.13      3.20 o
  -3   9  16        1.59        0.54      3.31 o
  -2   9  16       15.97       12.49      3.43 o
  -1   9  16       72.43       69.21      5.26 o
   0   9  16       35.36       39.73      7.54 o
   1   9  16       92.87      102.77      6.91 o
   2   9  16       61.02       69.72      5.45 o
   3   9  16       14.63       13.24      4.85 o
   4   9  16       20.72        8.26      4.63 o
  -5  10  16        1.11        2.19      2.68 o
  -4  10  16       29.56       34.94      8.16 o
  -3  10  16       27.69       36.84      4.26 o
  -2  10  16       30.56       30.71      6.36 o
  -1  10  16        8.36        3.78      3.31 o
   0  10  16       23.64       28.04      4.36 o
   1  10  16        0.47       -3.27      3.27 o
   2  10  16       13.59       16.18      5.15 o
   3  10  16        2.94        2.72      4.33 o
  -2  11  16        1.54        1.99      4.74 o
  -1  11  16        3.06        3.62      3.62 o
   0  11  16       32.99       34.11      4.98 o
 -10   1  17        1.35        5.94      3.91 o
  -9   1  17        0.92        2.30      2.95 o
  -8   1  17        4.33        7.20      2.73 o
  -7   1  17        5.70        2.23      2.44 o
  -6   1  17       19.14       20.56      2.95 o
  -5   1  17       25.27       19.78      2.30 o
  -4   1  17        1.92       -0.16      1.41 o
  -3   1  17        0.54       -0.38      1.14 o
  -2   1  17      159.12      148.80      4.31 o
  -1   1  17       59.31       80.54      3.50 o
   0   1  17      379.54      376.01      7.17 o
   1   1  17      607.11      604.32      9.81 o
   2   1  17      212.14      215.27      5.41 o
   3   1  17       14.77       20.14      2.41 o
   4   1  17       27.02       26.02      3.33 o
   5   1  17      232.08      206.78      7.37 o
   6   1  17       14.45       10.85      3.16 o
   7   1  17       19.68       19.77      3.92 o
   8   1  17       13.49       12.91      4.42 o
 -10   2  17       10.06        5.49      8.33 o
  -9   2  17        9.32       10.11      3.70 o
  -8   2  17        0.48       -1.48      3.05 o
  -7   2  17        5.60        5.49      2.54 o
  -6   2  17       40.82       46.20      3.63 o
  -5   2  17       59.62       47.39      3.07 o
  -4   2  17       31.36       33.41      2.42 o
  -3   2  17        7.16        1.98      1.39 o
  -2   2  17       25.39       17.21      1.85 o
  -1   2  17      903.61      859.33     12.16 o
   0   2  17     1957.91     1918.06     23.98 o
   1   2  17      610.89      614.18      9.97 o
   2   2  17      117.39      125.86      4.27 o
   3   2  17        6.59        8.48      2.08 o
   4   2  17      730.66      613.21     13.05 o
   5   2  17      145.69      158.46      7.66 o
   6   2  17        3.60        7.32      3.02 o
   7   2  17        1.75       -2.43      3.30 o
   8   2  17       47.79       71.75      6.49 o
 -10   3  17        0.37       -4.68      4.68 o
  -9   3  17        5.27       12.60      4.91 o
  -8   3  17       18.33       15.20      3.09 o
  -7   3  17       12.60       12.24      2.81 o
  -6   3  17        8.42        9.64      2.36 o
  -5   3  17       44.85       49.34      2.88 o
  -4   3  17       27.75       27.68      2.50 o
  -3   3  17       25.37       22.94      2.61 o
  -2   3  17      238.95      226.52      4.96 o
  -1   3  17      160.10      152.21      4.05 o
   0   3  17      199.83      191.53      5.43 o
   1   3  17     1756.55     1669.56     23.63 o
   2   3  17       29.15       33.50      3.22 o
   3   3  17        0.42       -0.75      2.21 o
   4   3  17        2.56        0.62      2.44 o
   5   3  17       57.76       38.94      3.91 o
   6   3  17       21.21       45.10      5.22 o
   7   3  17        4.04        8.88      3.92 o
   8   3  17        0.22       -2.26      8.12 o
  -9   4  17        6.56        8.57      4.75 o
  -8   4  17        4.54        2.34      2.96 o
  -7   4  17        0.46       -1.87      2.53 o
  -6   4  17        3.58        5.71      2.37 o
  -5   4  17        0.02        2.46      1.72 o
  -4   4  17       51.18       43.93      3.18 o
  -3   4  17       66.34       50.04      3.26 o
  -2   4  17        8.81       13.15      2.42 o
  -1   4  17        9.13       10.00      2.34 o
   0   4  17      336.06      306.74      9.95 o
   1   4  17      737.63      724.57     14.26 o
   2   4  17       14.00       10.39      3.23 o
   3   4  17       97.81       99.25      5.78 o
   4   4  17      167.77      171.03      7.62 o
   5   4  17       48.83       40.42      7.58 o
   6   4  17        9.38        9.60      4.81 o
   7   4  17        0.73       -4.11      4.11 o
  -9   5  17        0.27       -1.04      4.21 o
  -8   5  17        6.81       11.73      4.34 o
  -7   5  17        0.28        6.51      3.25 o
  -6   5  17        0.01        0.93      2.09 o
  -5   5  17       35.13       30.24      5.88 o
  -4   5  17        3.28       -0.09      2.28 o
  -3   5  17        6.71        4.51      2.63 o
  -2   5  17        0.05        3.60      2.16 o
  -1   5  17        1.92        3.12      2.24 o
   0   5  17      148.02      156.46      6.80 o
   1   5  17        6.09        6.63      3.01 o
   2   5  17       45.17       50.47      4.52 o
   3   5  17      190.89      210.04     11.40 o
   4   5  17        1.95        2.07      3.08 o
   5   5  17      129.52      122.53      8.74 o
   6   5  17        8.19       13.21     10.46 o
   7   5  17        3.20        2.34      4.83 o
  -8   6  17        1.68       -0.55      3.80 o
  -7   6  17        4.75        3.30      4.10 o
  -6   6  17        3.08        3.51      2.90 o
  -5   6  17        0.17       -1.82      3.88 o
  -4   6  17       80.19       71.47      4.71 o
  -3   6  17        1.70        1.85      2.67 o
  -2   6  17        5.38        7.15      2.89 o
  -1   6  17       84.36       77.65      5.10 o
   0   6  17      291.86      285.71      9.17 o
   1   6  17        5.78        3.33      2.87 o
   2   6  17      150.17      152.01      7.47 o
   3   6  17        2.48        1.73      6.14 o
   4   6  17       29.42       27.57      5.45 o
   5   6  17       12.58       11.72      4.95 o
   6   6  17        2.96       -0.97      4.52 o
  -8   7  17        3.13       13.15      4.30 o
  -7   7  17        5.92        4.20      3.44 o
  -6   7  17        0.05       -1.13      2.47 o
  -5   7  17        0.09       -1.37      2.23 o
  -4   7  17        4.51       -1.02      2.24 o
  -3   7  17       40.88       45.76      4.19 o
  -2   7  17       92.53       86.42      5.33 o
  -1   7  17        3.86        0.56      2.84 o
   0   7  17       25.50       26.33      3.99 o
   1   7  17      426.30      391.42     11.43 o
   2   7  17       42.34       40.94      4.28 o
   3   7  17       23.50       20.51      3.75 o
   4   7  17       11.16       10.10      4.40 o
   5   7  17       32.14       34.92      6.12 o
   6   7  17       14.36        0.78      4.96 o
  -7   8  17        4.20        8.89      3.17 o
  -6   8  17       12.46       12.73      3.16 o
  -5   8  17        0.22       -2.23      2.28 o
  -4   8  17        0.04        1.35      3.52 o
  -3   8  17        5.03        1.73      2.85 o
  -2   8  17       23.72       13.02      3.06 o
  -1   8  17       36.71       27.93      3.93 o
   0   8  17      221.88      200.25      8.13 o
   1   8  17      267.81      263.90      9.46 o
   2   8  17        0.01       -2.40      2.94 o
   3   8  17        0.94       -3.57      3.57 o
   4   8  17       17.83       19.22      5.44 o
   5   8  17       13.73        6.05      4.94 o
  -6   9  17        4.18        3.26      4.03 o
  -5   9  17        9.98        9.93      3.10 o
  -4   9  17        9.67        9.11      3.20 o
  -3   9  17       17.47       19.25      3.68 o
  -2   9  17        1.75        1.98      3.03 o
  -1   9  17       12.77       13.00      3.69 o
   0   9  17       43.20       42.58      4.69 o
   1   9  17        5.06        2.96      3.47 o
   2   9  17      100.40       93.01      6.10 o
   3   9  17       12.50       11.77      6.35 o
   4   9  17       25.78       35.66      6.30 o
  -4  10  17        0.55        4.40      3.29 o
  -3  10  17       16.16       12.66      4.11 o
  -2  10  17        0.03       -0.45      3.11 o
  -1  10  17       23.62       23.33      4.28 o
   0  10  17      114.71      118.42      6.96 o
   1  10  17        8.06        7.97      3.80 o
   2  10  17       14.08       19.73      5.43 o
 -10   0  18        2.86       -3.30      7.95 o
  -9   0  18        0.09        0.63      4.10 o
  -8   0  18        1.60        0.08      3.62 o
  -7   0  18        4.85       -3.02      3.02 o
  -6   0  18        9.58       10.45      6.47 o
  -5   0  18       18.30       18.43      3.95 o
  -4   0  18       41.66       52.60      5.08 o
  -3   0  18      141.95      131.84      5.74 o
  -2   0  18      528.36      503.90     10.51 o
  -1   0  18       25.82       20.80      3.50 o
   0   0  18       34.84       34.74      4.02 o
   1   0  18     2210.22     2182.79     38.49 o
   2   0  18       29.93       28.40      3.61 o
   3   0  18       44.45       39.47      4.60 o
   4   0  18      240.46      225.70     10.63 o
   5   0  18      361.94      343.13     13.69 o
   6   0  18        6.73        8.74      4.47 o
   7   0  18       19.11       24.59      5.72 o
   8   0  18        0.20       -5.11      6.87 o
 -10   1  18        2.03        8.88      4.36 o
  -9   1  18       12.17       12.89      3.31 o
  -8   1  18        7.03        4.96      2.82 o
  -7   1  18        0.04       -1.65      2.35 o
  -6   1  18        0.19       -2.18      2.18 o
  -5   1  18        0.82       -0.70      1.99 o
  -4   1  18       28.34       20.66      2.40 o
  -3   1  18       48.56       50.29      2.86 o
  -2   1  18       11.15       10.58      1.98 o
  -1   1  18      225.34      224.90      5.52 o
   0   1  18     3022.85     3007.43     41.24 o
   1   1  18       41.66       48.88      3.25 o
   2   1  18       37.55       40.03      3.19 o
   3   1  18        9.83        9.43      2.37 o
   4   1  18      120.47      103.28      5.30 o
   5   1  18        2.40       -0.36      2.64 o
   6   1  18        2.57        4.23      2.88 o
   7   1  18        0.09       -3.16      3.16 o
   8   1  18       12.62        9.52      5.62 o
  -9   2  18        5.45        3.83      3.20 o
  -8   2  18        1.62        1.51      2.63 o
  -7   2  18        1.95       -1.91      2.49 o
  -6   2  18        1.99       -2.16      2.16 o
  -5   2  18       14.01       12.00      2.37 o
  -4   2  18       18.63       15.76      2.13 o
  -3   2  18       22.40       24.94      2.39 o
  -2   2  18       64.33       58.98      3.58 o
  -1   2  18       15.36        6.21      3.54 o
   0   2  18       19.94       44.03      7.60 o
   1   2  18       52.35       70.27      4.65 o
   2   2  18      195.63      208.64      5.80 o
   3   2  18      153.26      159.61      5.45 o
   4   2  18      133.02      139.49      5.97 o
   5   2  18       93.60       85.89      7.19 o
   6   2  18       10.44       10.17      3.99 o
   7   2  18        0.23        3.69      3.86 o
  -9   3  18        3.19       -1.42      4.40 o
  -8   3  18        3.48        2.95      3.22 o
  -7   3  18        0.77        0.55      2.45 o
  -6   3  18       14.68       17.64      2.86 o
  -5   3  18        0.06       -1.41      1.84 o
  -4   3  18       16.35       11.64      2.08 o
  -3   3  18       24.77       22.59      2.66 o
  -2   3  18      240.50      235.11      8.11 o
  -1   3  18       50.92       46.82      3.38 o
   0   3  18       67.27       73.92      4.48 o
   1   3  18      117.78      136.92      5.58 o
   2   3  18      341.29      325.05      8.55 o
   3   3  18       58.81       66.58      4.28 o
   4   3  18       87.40       90.26      5.05 o
   5   3  18      118.42      118.86      5.95 o
   6   3  18        2.46        4.26      4.18 o
   7   3  18        0.41        2.58      4.74 o
  -9   4  18        0.25       -0.93      4.58 o
  -8   4  18        0.37       -2.72      2.72 o
  -7   4  18        1.28        1.18      2.65 o
  -6   4  18       20.86       21.03      3.36 o
  -5   4  18        0.01       -1.41      1.79 o
  -4   4  18       39.37       35.72      3.08 o
  -3   4  18      145.83      121.80      4.79 o
  -2   4  18       13.04       11.91      2.51 o
  -1   4  18      240.02      238.40      6.49 o
   0   4  18       65.76       57.68      4.53 o
   1   4  18      363.73      365.09     17.46 o
   2   4  18      162.62      143.62      6.85 o
   3   4  18       59.30       57.15      5.22 o
   4   4  18       30.06       30.74      4.43 o
   5   4  18       27.39       26.61      5.67 o
   6   4  18       13.09       21.46      5.69 o
   7   4  18       16.95       19.28      6.08 o
  -9   5  18       11.55       17.14      5.35 o
  -8   5  18        0.21        0.70      4.13 o
  -7   5  18        1.99       -3.33      5.62 o
  -6   5  18        3.09        0.96      2.86 o
  -5   5  18        7.00        9.85      2.94 o
  -4   5  18        0.74       -2.55      2.55 o
  -3   5  18       53.64       49.15      7.37 o
  -2   5  18      322.74      298.35     10.65 o
  -1   5  18       26.57       30.90      3.94 o
   0   5  18      232.48      212.53      8.14 o
   1   5  18        6.38        0.06      2.82 o
   2   5  18      189.31      181.63      8.83 o
   3   5  18        0.33       -2.45      2.91 o
   4   5  18       34.41       36.97      9.62 o
   5   5  18       20.68       28.03      5.79 o
   6   5  18       55.47       59.37      7.28 o
   7   5  18        0.21       -2.61      6.83 o
  -8   6  18        2.72        5.16      4.07 o
  -7   6  18        0.56       -2.44      3.61 o
  -6   6  18        1.60        0.56      2.90 o
  -5   6  18        0.01        0.60      2.69 o
  -4   6  18        0.31       -2.46      2.46 o
  -3   6  18      179.72      167.25      7.11 o
  -2   6  18        1.66        2.11      2.90 o
  -1   6  18       22.84       25.54      3.90 o
   0   6  18       84.39       85.21      5.54 o
   1   6  18       48.40       54.96      4.78 o
   2   6  18        0.33        3.92      3.46 o
   3   6  18       92.62       88.84      7.38 o
   4   6  18        6.04        8.53      4.66 o
   5   6  18       28.54       28.57      5.86 o
   6   6  18        1.51        1.92      4.72 o
  -7   7  18        0.71        3.24      3.72 o
  -6   7  18        0.13       -2.53      2.66 o
  -5   7  18       22.25       26.30      3.44 o
  -4   7  18       21.95       25.22      5.87 o
  -3   7  18        0.49        0.31      2.84 o
  -2   7  18        1.34        1.41      3.01 o
  -1   7  18       31.45       34.25      4.20 o
   0   7  18      131.47      132.37      6.90 o
   1   7  18        1.16        6.71      4.17 o
   2   7  18        2.63        5.25      4.88 o
   3   7  18        7.88        9.87      3.42 o
   4   7  18        3.92        4.04      4.46 o
   5   7  18        2.81       -1.27      5.72 o
  -6   8  18        0.24        6.14      3.04 o
  -5   8  18        0.02        2.49      2.56 o
  -4   8  18        6.31        5.65      2.85 o
  -3   8  18        0.28       -2.65      2.66 o
  -2   8  18       48.47       59.45      4.35 o
  -1   8  18       71.75       71.20      5.30 o
   0   8  18       34.80       34.32      4.37 o
   1   8  18       48.52       48.56      4.99 o
   2   8  18       18.07       20.72      4.05 o
   3   8  18       15.66        3.49      4.48 o
   4   8  18       15.71       12.49      7.85 o
  -5   9  18        0.01        0.36      2.85 o
  -4   9  18        0.43        3.66      3.25 o
  -3   9  18        7.65        8.31      3.42 o
  -2   9  18       24.55       22.75      4.05 o
  -1   9  18        3.89        3.34      3.32 o
   0   9  18       18.40       16.82      4.00 o
   1   9  18        2.18        1.11      3.58 o
   2   9  18       22.20       20.70      5.39 o
   3   9  18        2.51        1.98      4.35 o
  -3  10  18       16.24       14.98     12.34 o
  -2  10  18        0.19        0.16      5.45 o
  -1  10  18        0.33        2.61      3.54 o
   0  10  18        3.20       10.28      3.91 o
   1  10  18       17.72       17.08      4.22 o
  -9   1  19        0.20       -1.20      3.11 o
  -8   1  19        1.12       -0.37      2.77 o
  -7   1  19        0.32        2.39      2.57 o
  -6   1  19        0.02       -2.17      2.17 o
  -5   1  19        7.67        7.97      2.52 o
  -4   1  19        2.69       -1.32      1.87 o
  -3   1  19       15.93       18.91      2.97 o
  -2   1  19        7.28       -1.70      1.83 o
  -1   1  19     1065.00      986.76     15.60 o
   0   1  19      330.26      424.21      8.90 o
   1   1  19      242.52      247.27      6.09 o
   2   1  19       80.67       76.77      3.64 o
   3   1  19       32.38       23.75      3.58 o
   4   1  19        1.87       -0.23      2.61 o
   5   1  19        6.55        8.36      3.08 o
   6   1  19       10.51        9.89      3.43 o
   7   1  19        0.00       -3.75      3.75 o
  -9   2  19       18.88       28.11      5.93 o
  -8   2  19        1.57        4.98      2.94 o
  -7   2  19        8.72        7.72      2.93 o
  -6   2  19       21.64       20.19      5.13 o
  -5   2  19      137.13      118.49      5.30 o
  -4   2  19       75.26       64.67      3.56 o
  -3   2  19       13.46       14.14      2.52 o
  -2   2  19        0.00       -3.67      3.67 o
  -1   2  19      134.81      124.65      5.53 o
   0   2  19     1880.34     1877.41     26.35 o
   1   2  19      442.31      450.62      9.35 o
   2   2  19      351.38      376.88      9.48 o
   3   2  19       11.21        7.09      2.70 o
   4   2  19       67.03       52.39      4.35 o
   5   2  19       99.16       87.03      5.41 o
   6   2  19        6.56       11.65      3.47 o
   7   2  19       20.54       26.07      6.27 o
  -9   3  19        1.96        0.57      4.71 o
  -8   3  19        1.87        1.62      3.21 o
  -7   3  19        1.97        0.36      2.57 o
  -6   3  19        0.23        3.48      2.62 o
  -5   3  19        0.02       -1.89      1.89 o
  -4   3  19        7.19        3.70      2.25 o
  -3   3  19        6.15        0.76      2.15 o
  -2   3  19       24.90       22.82      2.95 o
  -1   3  19      154.89      148.22      5.43 o
   0   3  19      501.87      485.74     11.14 o
   1   3  19       37.32       20.41      3.75 o
   2   3  19        9.29       11.60      3.66 o
   3   3  19       50.45       57.07      5.00 o
   4   3  19        5.36        8.09      3.49 o
   5   3  19        4.94        6.97      3.76 o
   6   3  19        0.35        2.68      4.40 o
   7   3  19       23.12       14.47     10.10 o
  -9   4  19        3.61        0.73      4.95 o
  -8   4  19        2.25        1.46      3.98 o
  -7   4  19        1.30        2.64      3.02 o
  -6   4  19        6.39        4.97      2.90 o
  -5   4  19       15.25       21.44      3.58 o
  -4   4  19       16.09        9.03      2.70 o
  -3   4  19        5.13        3.48      2.60 o
  -2   4  19       25.77       25.02      3.40 o
  -1   4  19        4.80       12.15      2.97 o
   0   4  19       55.76       57.26      4.69 o
   1   4  19        0.24        1.13      2.88 o
   2   4  19       11.22       11.77      3.52 o
   3   4  19       23.94       16.65      3.90 o
   4   4  19      204.82      220.46      8.96 o
   5   4  19       35.73       52.12      6.80 o
   6   4  19        0.12        1.41      4.75 o
  -8   5  19        0.00       -2.19      4.21 o
  -7   5  19        0.27       -1.72      4.16 o
  -6   5  19        2.18        2.53      5.57 o
  -5   5  19        0.75        5.55      2.96 o
  -4   5  19        2.20       -0.70      2.74 o
  -3   5  19        7.29        7.80      3.10 o
  -2   5  19        1.35        2.86      3.64 o
  -1   5  19      108.90      117.16      6.38 o
   0   5  19        2.77        6.19      4.94 o
   1   5  19       43.95       43.43      5.42 o
   2   5  19      126.20      123.82      6.74 o
   3   5  19       14.22       12.85      3.89 o
   4   5  19      100.26       89.42      7.71 o
   5   5  19       28.80       24.51      5.95 o
   6   5  19       15.05       11.18      5.49 o
  -8   6  19       14.59       19.95      7.45 o
  -7   6  19        7.01        7.68      4.25 o
  -6   6  19        1.98        5.07      3.93 o
  -5   6  19        5.58        6.41      4.83 o
  -4   6  19        4.50       -2.64      2.64 o
  -3   6  19       63.78       57.40      4.71 o
  -2   6  19       15.87       13.97      3.54 o
  -1   6  19      150.65      159.51      7.41 o
   0   6  19       77.06       89.41      5.86 o
   1   6  19       83.65       69.76      5.37 o
   2   6  19      141.45      156.86      7.51 o
   3   6  19        2.04        3.64      4.13 o
   4   6  19       32.21       34.23      6.78 o
   5   6  19       37.09       40.66     10.54 o
  -7   7  19       12.07       15.03      4.56 o
  -6   7  19        1.76        1.44      3.13 o
  -5   7  19       11.00        8.97      3.28 o
  -4   7  19       11.12       20.28      4.02 o
  -3   7  19       10.57       11.20      3.38 o
  -2   7  19       43.01       34.17      4.30 o
  -1   7  19        0.03       -2.91      2.91 o
   0   7  19       44.65       51.99      6.45 o
   1   7  19       27.08       20.29      4.91 o
   2   7  19       26.88       27.95      5.33 o
   3   7  19       99.56      107.64      8.42 o
   4   7  19        0.01        0.92      4.50 o
   5   7  19        0.64       -4.67     10.92 o
  -6   8  19       15.58       21.82      3.86 o
  -5   8  19        0.24        2.85      3.80 o
  -4   8  19       60.40       65.58      4.71 o
  -3   8  19        1.32        0.85      2.85 o
  -2   8  19        0.08        6.62      3.40 o
  -1   8  19       80.33       92.44      6.05 o
   0   8  19        0.95       -1.07      3.17 o
   1   8  19       10.81       15.11      3.91 o
   2   8  19       94.34      107.04      6.51 o
   3   8  19        1.14        0.76      4.25 o
   4   8  19        6.17        9.11      5.10 o
  -4   9  19        8.32        7.54      3.87 o
  -3   9  19        0.87        1.36      3.78 o
  -2   9  19        3.94        6.32      4.36 o
  -1   9  19        3.45        4.55      3.71 o
   0   9  19       27.36       26.79      4.57 o
   1   9  19        6.78        3.07      5.68 o
   2   9  19        5.02        9.75      4.82 o
  -9   0  20        1.46       -3.32      4.51 o
  -8   0  20        9.11        9.84      4.73 o
  -7   0  20        0.13       -0.49      3.62 o
  -6   0  20       61.64       55.60      5.89 o
  -5   0  20       81.17       82.19      6.54 o
  -4   0  20       48.79       46.62      5.36 o
  -3   0  20       10.31       12.76      5.78 o
  -2   0  20        1.63       -3.18      3.18 o
  -1   0  20       74.67      101.85      8.83 o
   0   0  20      168.72      174.88      7.35 o
   1   0  20       99.57      104.03      5.89 o
   2   0  20        0.76       -2.37      5.47 o
   3   0  20       20.03       18.47      5.16 o
   4   0  20       62.46       65.15      6.68 o
   5   0  20       47.35       47.49      6.39 o
   6   0  20       13.84       27.38      5.71 o
   7   0  20        0.21       -1.92      4.45 o
  -9   1  20       11.05       13.42      4.60 o
  -8   1  20        2.75        3.46      2.95 o
  -7   1  20        2.26        0.98      2.62 o
  -6   1  20        0.16       -1.32      2.45 o
  -5   1  20       33.60       23.71      3.28 o
  -4   1  20       29.76       20.00      2.98 o
  -3   1  20        4.12        8.03      2.24 o
  -2   1  20        1.58       -2.58      2.58 o
  -1   1  20     1305.50     1313.67     19.71 o
   0   1  20      329.85      333.18      7.81 o
   1   1  20       39.34       37.68      3.28 o
   2   1  20       21.09       16.01      3.02 o
   3   1  20        0.77        0.39      2.47 o
   4   1  20        3.88       -0.38      2.71 o
   5   1  20       24.07       22.59      3.70 o
   6   1  20        0.54        0.31      3.87 o
   7   1  20       29.13       19.64      6.55 o
  -9   2  20       11.11       17.92      5.63 o
  -8   2  20        0.03       -0.33      2.97 o
  -7   2  20        5.10        4.93      2.94 o
  -6   2  20        0.99       -2.32      2.32 o
  -5   2  20        0.45        0.11      2.49 o
  -4   2  20        0.35       -1.56      2.18 o
  -3   2  20       32.96       22.07      3.24 o
  -2   2  20      113.46      125.58      5.04 o
  -1   2  20        1.68       10.98      3.00 o
   0   2  20      156.02      213.10     11.30 o
   1   2  20       12.26       13.58      3.44 o
   2   2  20        2.84        3.00      2.88 o
   3   2  20        4.87        2.33      2.61 o
   4   2  20        0.22       -1.38      3.18 o
   5   2  20       11.72        9.20      3.75 o
   6   2  20       11.54       23.95      5.91 o
   7   2  20        0.20       -3.97      6.26 o
  -9   3  20        0.05        5.02      5.32 o
  -8   3  20        5.20        0.97      4.29 o
  -7   3  20        5.29        0.16      3.93 o
  -6   3  20        1.10        4.90      2.79 o
  -5   3  20       15.52       18.60      3.04 o
  -4   3  20        0.17        0.07      2.49 o
  -3   3  20       45.62       33.60      4.88 o
  -2   3  20       11.38        8.99      3.62 o
  -1   3  20       16.21       20.61      3.79 o
   0   3  20      315.74      312.04     10.41 o
   1   3  20       18.04       26.00      4.02 o
   2   3  20      140.24      137.95      7.05 o
   3   3  20        3.72        0.62      3.00 o
   4   3  20       46.77       35.59      4.88 o
   5   3  20      120.65      107.86      7.05 o
   6   3  20        0.25        1.60      4.70 o
  -8   4  20       18.52       17.65      5.26 o
  -7   4  20       10.27        5.59      3.32 o
  -6   4  20       28.72       25.19      3.79 o
  -5   4  20       66.77       62.43      6.12 o
  -4   4  20       19.15       12.80      3.38 o
  -3   4  20        1.73       -0.90      2.77 o
  -2   4  20      160.64      151.07      7.11 o
  -1   4  20      378.00      389.21     11.42 o
   0   4  20       49.67       48.85      4.76 o
   1   4  20       29.18       28.45      4.18 o
   2   4  20       66.61       68.01      8.15 o
   3   4  20        8.97        6.73      3.54 o
   4   4  20        1.86        5.89      3.65 o
   5   4  20        4.61        0.90      5.74 o
   6   4  20        2.32       -2.15      4.72 o
  -8   5  20        6.08        4.53      7.33 o
  -7   5  20       14.89       13.11      4.75 o
  -6   5  20       17.46       22.48      5.99 o
  -5   5  20       45.27       40.68      4.51 o
  -4   5  20       77.38       76.18      5.25 o
  -3   5  20        2.37        2.66      2.91 o
  -2   5  20       24.73       15.36      3.76 o
  -1   5  20      755.55      788.26     18.24 o
   0   5  20      667.36      645.76     16.05 o
   1   5  20       65.66       67.44      5.37 o
   2   5  20       17.28       18.20      3.86 o
   3   5  20       31.91       27.32      4.74 o
   4   5  20        0.32       -0.66      4.30 o
   5   5  20        4.03       -0.64      4.70 o
  -7   6  20       15.48       24.88      5.14 o
  -6   6  20        0.37        0.02      5.18 o
  -5   6  20        6.43        4.72      3.15 o
  -4   6  20        0.77        2.50      2.94 o
  -3   6  20        4.00        2.40      3.12 o
  -2   6  20       42.93       43.71      4.60 o
  -1   6  20        8.80       11.01      5.73 o
   0   6  20        1.35       -0.73      3.79 o
   1   6  20       21.85       17.15      3.96 o
   2   6  20       95.70      127.03     11.06 o
   3   6  20        1.16        0.83      3.80 o
   4   6  20       14.17       15.30      6.79 o
   5   6  20       42.26       31.58      6.87 o
  -6   7  20        0.95        0.43      7.97 o
  -5   7  20       13.62       15.04      3.79 o
  -4   7  20        7.89        5.27      3.33 o
  -3   7  20        4.78        2.04      3.14 o
  -2   7  20       30.34       29.32      4.38 o
  -1   7  20       47.27       54.61      7.42 o
   0   7  20        8.20        6.18      3.61 o
   1   7  20        0.12       -3.20      4.03 o
   2   7  20       22.51       30.92      5.61 o
   3   7  20       45.36       45.97      6.45 o
   4   7  20       16.59       24.84      5.77 o
  -5   8  20        0.82       -3.88      3.88 o
  -4   8  20       21.20       26.94      5.01 o
  -3   8  20        2.60        2.67      2.91 o
  -2   8  20       60.29       56.41      5.25 o
  -1   8  20       79.51       85.01      6.00 o
   0   8  20        8.60        7.42      3.66 o
   1   8  20        0.01       -3.26      3.26 o
   2   8  20        9.77       12.64      5.82 o
   3   8  20       17.75       17.34      7.52 o
  -3   9  20        0.00        0.21      3.68 o
  -2   9  20        4.60        0.48      4.06 o
  -1   9  20      107.03      117.82     10.92 o
   0   9  20        7.27       10.60      4.08 o
   1   9  20       12.46       11.97      4.36 o
  -8   1  21        1.14       -1.71      2.92 o
  -7   1  21        1.71        0.23      2.79 o
  -6   1  21        0.17        0.09      2.52 o
  -5   1  21       26.64       23.24      3.40 o
  -4   1  21       25.54       20.72      3.24 o
  -3   1  21       42.51       39.28      5.86 o
  -2   1  21       11.55        4.47      3.10 o
  -1   1  21        5.99       38.14     11.30 o
   0   1  21      214.55      226.65      7.36 o
   1   1  21        9.66        7.25      2.64 o
   2   1  21       32.29       33.03      4.34 o
   3   1  21        5.31        5.04      2.87 o
   4   1  21        5.31        0.34      2.88 o
   5   1  21        1.12       -1.56      2.88 o
   6   1  21       44.53       57.20      6.15 o
  -8   2  21        0.76       -5.43      5.43 o
  -7   2  21        0.00        0.87      2.75 o
  -6   2  21       32.83       44.80      7.13 o
  -5   2  21       28.48       17.42      3.18 o
  -4   2  21       27.65       24.54      3.33 o
  -3   2  21        0.25       -2.17      2.43 o
  -2   2  21      235.56      223.19      7.45 o
  -1   2  21       90.54      112.64      6.25 o
   0   2  21       80.95       76.15      5.32 o
   1   2  21      115.34      117.04     12.10 o
   2   2  21       12.69       11.49      3.54 o
   3   2  21      122.28      131.97      9.40 o
   4   2  21       29.60       26.89      4.66 o
   5   2  21       10.12        0.95      3.40 o
   6   2  21        0.06        5.21      4.99 o
  -8   3  21        4.03        6.66      4.85 o
  -7   3  21        6.12       11.34      4.07 o
  -6   3  21        1.62       -1.08      2.82 o
  -5   3  21        8.00        7.48      3.18 o
  -4   3  21       11.91        5.15      3.32 o
  -3   3  21        0.03       -1.78      2.54 o
  -2   3  21      226.65      242.35      7.82 o
  -1   3  21        6.32        6.54      3.38 o
   0   3  21       12.75       17.02      3.73 o
   1   3  21        0.44        1.20      3.04 o
   2   3  21       14.11       17.99      3.81 o
   3   3  21       35.85       31.76      4.64 o
   4   3  21       27.66       39.06      9.53 o
   5   3  21       39.09       58.10     19.65 o
   6   3  21       36.43       56.85      7.89 o
  -8   4  21        1.73        0.27      4.60 o
  -7   4  21        1.38       -0.30     10.67 o
  -6   4  21        1.25       -0.40      3.03 o
  -5   4  21        0.64        1.06      3.81 o
  -4   4  21       36.23       38.02      4.42 o
  -3   4  21       24.62       27.00      3.93 o
  -2   4  21        6.70        8.69      3.52 o
  -1   4  21      253.15      251.92     11.24 o
   0   4  21        3.97       10.80      4.39 o
   1   4  21       59.56       64.28      6.76 o
   2   4  21       17.57        8.22      3.49 o
   3   4  21       15.73        9.18      3.92 o
   4   4  21       59.33       63.10      7.07 o
   5   4  21       46.41       43.48      6.89 o
  -7   5  21        1.82        5.36      4.59 o
  -6   5  21        1.51        1.24      3.77 o
  -5   5  21       19.06       21.17      4.84 o
  -4   5  21        0.01        0.36      3.00 o
  -3   5  21       14.58       12.30      3.54 o
  -2   5  21        0.21       -2.31      2.78 o
  -1   5  21        2.89        9.43      3.68 o
   0   5  21      159.61      177.59      9.38 o
   1   5  21       81.86       81.71      5.89 o
   2   5  21       47.36       50.50      5.26 o
   3   5  21       21.36       18.87      6.58 o
   4   5  21       58.45       57.91      7.26 o
   5   5  21       14.71       13.40      5.71 o
  -7   6  21        6.88        7.71      8.43 o
  -6   6  21        1.45        6.53      9.96 o
  -5   6  21        4.50        4.05      4.02 o
  -4   6  21        0.70        6.89      3.37 o
  -3   6  21       48.78       45.57      4.87 o
  -2   6  21        2.90       -0.90      3.15 o
  -1   6  21        3.02        4.90      3.64 o
   0   6  21       82.71       99.52      6.43 o
   1   6  21        1.15        4.21      3.53 o
   2   6  21       24.98       33.58      5.97 o
   3   6  21       64.34       75.92      7.61 o
   4   6  21       39.36       44.34      6.94 o
  -6   7  21        2.02        7.03      5.35 o
  -5   7  21        0.84        1.35      3.73 o
  -4   7  21        5.03        3.58      3.27 o
  -3   7  21        3.66        1.88      3.31 o
  -2   7  21       34.61       30.02      4.54 o
  -1   7  21       60.29       65.37      5.62 o
   0   7  21        3.57       15.67      5.03 o
   1   7  21       36.43       31.42      5.91 o
   2   7  21       75.87       81.90      7.77 o
   3   7  21        7.74       11.61      6.72 o
  -4   8  21        1.16        7.96      3.66 o
  -3   8  21        6.12        3.86      4.07 o
  -2   8  21        8.27        6.53      3.67 o
  -1   8  21      154.90      155.09      8.07 o
   0   8  21       37.86       47.89      5.36 o
   1   8  21       24.66       32.01      4.70 o
   2   8  21       21.02       16.56      5.51 o
  -8   0  22        3.99        7.27      4.68 o
  -7   0  22        3.10        0.77      9.52 o
  -6   0  22        7.45       10.69      4.26 o
  -5   0  22       14.95       17.30      7.68 o
  -4   0  22        4.03        0.45      3.61 o
  -3   0  22       40.42       35.59      5.27 o
  -2   0  22       45.17       56.66      8.75 o
  -1   0  22      118.94      128.85     11.75 o
   0   0  22      127.96      130.31     11.63 o
   1   0  22        8.48        1.30      3.56 o
   2   0  22        9.52        2.29      5.20 o
   3   0  22        6.74        7.95      4.02 o
   4   0  22        1.43        1.09      4.11 o
   5   0  22       11.48        1.50      8.69 o
   6   0  22       25.74       20.46      8.21 o
  -8   1  22        1.98        1.45      3.21 o
  -7   1  22        5.00        9.88      3.29 o
  -6   1  22        0.14       -2.07      2.60 o
  -5   1  22        2.91        2.17      3.90 o
  -4   1  22        0.13        1.03      2.50 o
  -3   1  22      115.83       95.62      6.37 o
  -2   1  22        9.01       18.87      4.76 o
  -1   1  22       60.29       59.99      5.05 o
   0   1  22        6.68       17.66      3.59 o
   1   1  22       31.60       25.00      4.04 o
   2   1  22        1.22        1.09      2.95 o
   3   1  22       46.93       52.18      5.22 o
   4   1  22       37.03       47.63      5.34 o
   5   1  22        0.00       -1.08      3.93 o
   6   1  22        3.29        0.62      4.18 o
  -8   2  22        0.18       -4.20      4.20 o
  -7   2  22        3.37        1.19      3.27 o
  -6   2  22        3.68        2.93      3.13 o
  -5   2  22        6.86        6.71      2.94 o
  -4   2  22        2.70        0.98      3.11 o
  -3   2  22       73.90       74.64      5.58 o
  -2   2  22       13.86       18.32      3.25 o
  -1   2  22       37.14       44.47      4.59 o
   0   2  22        7.97        8.79      3.40 o
   1   2  22        1.43        0.09      2.98 o
   2   2  22       20.19       19.87      5.80 o
   3   2  22        4.01        3.41      3.65 o
   4   2  22        2.30        0.94      3.67 o
   5   2  22        3.32        5.39      3.96 o
  -8   3  22        7.68       12.57      5.23 o
  -7   3  22       14.46       18.98      7.24 o
  -6   3  22        1.13        0.35      2.99 o
  -5   3  22        0.49       -0.09      3.74 o
  -4   3  22        3.37        1.55      7.18 o
  -3   3  22        8.71        7.68      4.07 o
  -2   3  22       32.26       31.62      4.33 o
  -1   3  22        9.87       13.21      4.53 o
   0   3  22        1.16        3.26      2.99 o
   1   3  22        1.94       -2.70      2.70 o
   2   3  22        4.40       -0.20      3.40 o
   3   3  22        1.09        2.53      3.46 o
   4   3  22       18.29       12.44      4.14 o
   5   3  22        2.17       -0.97      5.11 o
  -7   4  22        8.97       14.30      5.11 o
  -6   4  22        0.46        4.15      7.58 o
  -5   4  22        0.06        1.15      3.97 o
  -4   4  22       22.49       36.97      5.47 o
  -3   4  22        3.15        0.25      3.00 o
  -2   4  22       18.79       23.33      3.97 o
  -1   4  22        8.96       18.18      3.96 o
   0   4  22       11.28        9.99      4.70 o
   1   4  22        0.11        0.03      3.10 o
   2   4  22        3.89        3.90      4.24 o
   3   4  22        3.70        3.35      3.64 o
   4   4  22        1.08       -1.77      4.37 o
   5   4  22       58.94       58.10      7.63 o
  -7   5  22        5.48        3.79      4.76 o
  -6   5  22        3.53       10.00      5.24 o
  -5   5  22        9.33        9.82      4.54 o
  -4   5  22        0.00        0.19      3.84 o
  -3   5  22        1.53        2.53      3.98 o
  -2   5  22        8.89       11.37      3.59 o
  -1   5  22       24.39       18.71      4.10 o
   0   5  22       21.53       20.44      4.33 o
   1   5  22        2.56        3.12      3.61 o
   2   5  22        1.08       -2.91      3.64 o
   3   5  22        3.45        1.53      4.27 o
   4   5  22        0.03       -1.89      4.58 o
  -6   6  22        0.18        6.38      4.55 o
  -5   6  22       17.28       16.79      4.82 o
  -4   6  22        2.46        5.87      3.43 o
  -3   6  22        7.31        4.42      3.48 o
  -2   6  22        1.99        0.87      4.61 o
  -1   6  22        0.00        1.52      3.41 o
   0   6  22      139.47      146.95      9.47 o
   1   6  22        6.30        4.56      3.83 o
   2   6  22       19.15       21.70      8.33 o
   3   6  22        1.77       -2.99      4.46 o
  -5   7  22        5.02        1.69     10.23 o
  -4   7  22        1.80       -3.11      3.11 o
  -3   7  22        9.83       12.35      3.85 o
  -2   7  22        2.02        2.81      3.54 o
  -1   7  22       41.99       45.29      5.13 o
   0   7  22        0.39        0.96      4.12 o
   1   7  22        0.65        7.43      4.80 o
   2   7  22        0.15       -0.11      4.62 o
  -3   8  22        2.43        3.19      8.44 o
  -2   8  22        0.02        0.35      4.36 o
  -1   8  22       33.87       34.62      5.95 o
   0   8  22       34.13       37.64      5.33 o
  -7   1  23        0.69        1.29      3.06 o
  -6   1  23        0.01        2.48      2.96 o
  -5   1  23        0.66        3.63      2.77 o
  -4   1  23        0.01       -0.65      2.59 o
  -3   1  23       42.21       51.65      5.12 o
  -2   1  23      109.60      111.34      7.98 o
  -1   1  23        3.18        7.93      4.10 o
   0   1  23        5.16        3.23      3.94 o
   1   1  23       20.73       28.04      4.29 o
   2   1  23       54.64       60.91      5.46 o
   3   1  23        0.06        1.77      3.50 o
   4   1  23       16.20       18.62      4.52 o
   5   1  23       28.95       33.45      5.43 o
  -7   2  23        5.32        7.18      3.80 o
  -6   2  23        3.49       -0.13      3.29 o
  -5   2  23        6.15        2.58      3.40 o
  -4   2  23        7.50        0.66      4.14 o
  -3   2  23       19.91       27.37      5.36 o
  -2   2  23       27.82       24.05      5.26 o
  -1   2  23        0.58       -1.51      3.01 o
   0   2  23       37.88       47.33      4.91 o
   1   2  23       40.63       52.09      4.98 o
   2   2  23       24.38       27.80      4.49 o
   3   2  23        2.15        5.05      3.54 o
   4   2  23       67.08       71.66      6.33 o
   5   2  23       33.58       32.68      5.44 o
  -7   3  23        0.15       -0.60      4.32 o
  -6   3  23        4.92        4.31      3.51 o
  -5   3  23        2.96        6.75      4.65 o
  -4   3  23       25.38       25.53      5.30 o
  -3   3  23        0.01       -2.55      3.76 o
  -2   3  23        6.80        4.56      7.08 o
  -1   3  23       24.77       24.60      4.08 o
   0   3  23        7.36        8.45      3.47 o
   1   3  23        0.26        1.32      3.20 o
   2   3  23        5.14        4.87      3.65 o
   3   3  23       32.01       36.97      5.56 o
   4   3  23       59.80       68.71      6.37 o
  -7   4  23        2.21        1.82      4.38 o
  -6   4  23        1.02        7.59      4.80 o
  -5   4  23        2.80        5.24      4.34 o
  -4   4  23        0.82       -3.04      3.82 o
  -3   4  23        2.58        3.48      3.98 o
  -2   4  23       53.60       59.24      5.32 o
  -1   4  23        0.89        5.12      3.43 o
   0   4  23        4.54        7.28      3.58 o
   1   4  23       28.09       19.97      4.27 o
   2   4  23       63.25       74.17      6.12 o
   3   4  23       74.97       89.55      6.70 o
   4   4  23       53.25       66.79     19.31 o
  -6   5  23        0.06        4.53      4.84 o
  -5   5  23        1.84        2.57      4.50 o
  -4   5  23       14.46       15.80      4.76 o
  -3   5  23        0.00       -1.33      3.00 o
  -2   5  23        2.23        2.70      3.18 o
  -1   5  23        0.40        1.51      3.29 o
   0   5  23        9.70        5.26      3.76 o
   1   5  23       45.57       46.73      5.34 o
   2   5  23       21.46       25.75      4.70 o
   3   5  23        0.01       -4.25      4.29 o
  -5   6  23       13.41       18.54      6.58 o
  -4   6  23        2.09        3.05      4.20 o
  -3   6  23        5.83       11.09      3.85 o
  -2   6  23        0.93        3.90      3.49 o
  -1   6  23        0.03        1.73      3.47 o
   0   6  23        0.30        1.71      3.66 o
   1   6  23        5.79        7.19      4.60 o
   2   6  23        2.12        4.36      4.84 o
  -4   7  23        4.68        5.55      4.50 o
  -3   7  23        8.18       12.24      4.17 o
  -2   7  23        3.58        2.81      3.68 o
  -1   7  23        5.09        5.31      7.77 o
   0   7  23       29.20       31.53      6.20 o
   1   7  23        0.24       -2.28      4.32 o
  -7   0  24        2.39        8.24      4.84 o
  -6   0  24        0.14        6.50      4.36 o
  -5   0  24       15.60       17.58      4.98 o
  -4   0  24        7.07        6.27      4.16 o
  -3   0  24        8.48        5.87      5.99 o
  -2   0  24      130.08      124.48     12.32 o
  -1   0  24       10.30        2.23      5.91 o
   0   0  24        7.28       15.09      7.10 o
   1   0  24        4.27        3.88      6.41 o
   2   0  24        7.12        2.61      6.64 o
   3   0  24       43.21       51.67      9.83 o
   4   0  24        0.29       -6.37      6.37 o
  -7   1  24        0.28        3.86      5.04 o
  -6   1  24        0.15       -2.90      2.90 o
  -5   1  24        0.65       -1.91      2.81 o
  -4   1  24        0.02        1.05      3.24 o
  -3   1  24        3.84       16.86      4.86 o
  -2   1  24       21.99       16.98      4.86 o
  -1   1  24        2.50       -3.72      3.72 o
   0   1  24        4.70        7.56      4.43 o
   1   1  24       51.56       67.24      7.87 o
   2   1  24       22.53       21.76     11.86 o
   3   1  24        5.57        2.51      4.80 o
   4   1  24       64.20       91.14      8.62 o
  -7   2  24        2.20        1.80      4.59 o
  -6   2  24        0.73        4.99      3.61 o
  -5   2  24        0.70       -1.43      4.21 o
  -4   2  24        5.30       12.00      5.07 o
  -3   2  24       28.58       24.43      5.55 o
  -2   2  24       49.01       52.39      8.50 o
  -1   2  24        0.68        0.24      3.94 o
   0   2  24        0.30       -2.77      3.93 o
   1   2  24        2.37        9.11      3.84 o
   2   2  24        5.62       12.53      3.96 o
   3   2  24        9.86       11.46      5.90 o
   4   2  24        2.07        6.54      4.00 o
  -6   3  24        0.01        1.54      4.50 o
  -5   3  24       11.95        8.79      4.99 o
  -4   3  24        1.44        0.25      3.99 o
  -3   3  24        2.29        6.49      4.33 o
  -2   3  24        0.06        3.65      4.26 o
  -1   3  24       50.21       57.33      6.76 o
   0   3  24       13.97       16.21      4.12 o
   1   3  24       20.33       21.51      5.04 o
   2   3  24       21.92       21.56      4.53 o
   3   3  24        0.97       -1.05      3.45 o
   4   3  24        4.93        8.45      5.29 o
  -6   4  24        1.05        2.86      4.84 o
  -5   4  24        1.35        6.54      4.76 o
  -4   4  24       24.61       11.32      5.02 o
  -3   4  24        0.84        2.00      4.23 o
  -2   4  24       15.94       13.21      4.72 o
  -1   4  24        3.20        2.02      3.39 o
   0   4  24       27.65       38.39      5.08 o
   1   4  24        0.04       -3.27      3.27 o
   2   4  24       40.59       49.90      6.04 o
   3   4  24       29.79       33.20     10.69 o
  -5   5  24        5.86        7.90      4.92 o
  -4   5  24       16.49       24.09      6.41 o
  -3   5  24       14.90       13.53      5.05 o
  -2   5  24       12.39       17.76      4.18 o
  -1   5  24        0.64       -1.75      3.38 o
   0   5  24        0.77        0.64      3.62 o
   1   5  24        1.19       -3.26      3.26 o
   2   5  24        8.81        7.78      5.06 o
  -4   6  24        1.48        8.35      5.70 o
  -3   6  24       20.89       25.28     16.58 o
  -2   6  24        0.34        0.96      3.50 o
  -1   6  24        0.19        0.59      3.58 o
   0   6  24        0.10       -1.34      3.49 o
   1   6  24       29.52       35.26      6.18 o
  -6   1  25        5.20        4.74      5.69 o
  -5   1  25        0.22        0.58      3.50 o
  -4   1  25        0.01       -0.88      4.21 o
  -3   1  25        3.49        1.50      4.19 o
  -2   1  25        0.00       -3.60      3.60 o
  -1   1  25        0.19       -1.23      4.09 o
   0   1  25        7.32        5.19      9.46 o
   1   1  25        3.76        8.91      4.91 o
   2   1  25       10.16        5.46      4.55 o
   3   1  25        4.51        4.74      5.20 o
  -6   2  25        3.66        5.62      4.95 o
  -5   2  25        2.56        4.29      4.78 o
  -4   2  25        8.71        5.78      4.36 o
  -3   2  25       35.95       35.06      7.27 o
  -2   2  25        0.08       -1.52      4.42 o
  -1   2  25        0.10        3.09      4.39 o
   0   2  25        4.02        1.33      4.55 o
   1   2  25        9.30        9.64      5.10 o
   2   2  25       29.25       33.22      6.46 o
   3   2  25       44.66       56.61      7.44 o
  -5   3  25        1.99        3.59      4.60 o
  -4   3  25        0.18        9.90      4.89 o
  -3   3  25       13.81       12.58      5.10 o
  -2   3  25       19.15       26.26      5.40 o
  -1   3  25       43.94       47.51      6.64 o
   0   3  25       14.56       10.57      5.87 o
   1   3  25        2.39       -4.53      4.53 o
   2   3  25        2.62        1.84      3.67 o
   3   3  25        7.49       12.19      4.55 o
  -5   4  25        3.14        5.62      5.64 o
  -4   4  25        0.63        2.96      4.65 o
  -3   4  25        1.92        0.11      4.42 o
  -2   4  25        3.05        7.47      4.69 o
  -1   4  25       10.19       14.24      8.20 o
   0   4  25        0.57        0.46      4.38 o
   1   4  25       10.71        9.20      4.22 o
   2   4  25        0.15        4.12      3.96 o
  -4   5  25        7.29       12.98      5.21 o
  -3   5  25        3.20        2.81      4.62 o
  -2   5  25        1.74        8.83      7.29 o
  -1   5  25        5.34        8.04      8.12 o
   0   5  25        0.69        3.37      3.93 o
   1   5  25       22.69       33.53      5.25 o
  -5   0  26        5.85        0.35      4.53 o
  -4   0  26       10.23       13.13      7.72 o
  -3   0  26        5.44        9.10      6.91 o
  -2   0  26        1.62        0.23      6.53 o
  -1   0  26        6.85        3.72      6.53 o
   0   0  26        1.63        5.30      6.87 o
   1   0  26        2.13        1.61      6.76 o
   2   0  26       44.69       32.90      9.10 o
  -5   1  26       13.33        9.09      5.08 o
  -4   1  26        6.91        1.93      4.75 o
  -3   1  26       12.82       15.64      5.40 o
  -2   1  26        1.28        0.20      4.32 o
  -1   1  26        7.84        5.16      4.53 o
   0   1  26       24.04       28.45      6.19 o
   1   1  26       26.40       33.23      6.47 o
   2   1  26       29.72       27.48      6.45 o
  -5   2  26        1.35       -1.93      4.50 o
  -4   2  26        5.48       -1.18      4.60 o
  -3   2  26        9.25       24.60      5.77 o
  -2   2  26       42.61       56.84      7.32 o
  -1   2  26        0.92        0.91      4.60 o
   0   2  26        0.10       -4.26      4.80 o
   1   2  26        1.75       -4.15      4.22 o
   2   2  26        2.83        4.39      5.08 o
  -4   3  26        2.71       -2.02      4.60 o
  -3   3  26       29.11       46.98      6.98 o
  -2   3  26       15.06       21.79      5.81 o
  -1   3  26        9.13       11.57      7.18 o
   0   3  26        6.82       -3.59      4.67 o
   1   3  26        7.38        6.01      8.45 o
  -3   4  26        0.57        3.71      8.89 o
  -2   4  26       31.74       33.23     13.65 o
  -1   4  26       16.74       19.47      5.98 o
   0   4  26        8.52       10.62      5.48 o
   1   4  26        8.39        5.21      8.25 o
  -4   1  27        1.04       -4.59      4.59 o
  -3   1  27       21.67       26.79      6.16 o
  -2   1  27        6.94       10.00      5.07 o
  -1   1  27        9.69       11.24      5.34 o
   0   1  27        5.63        5.41      4.81 o
   1   1  27       43.33       52.34      7.46 o
  -3   2  27       20.69       39.66      9.00 o
  -2   2  27       51.14       63.00      7.96 o
  -1   2  27       24.07       34.12     15.64 o
   0   2  27        0.10       -0.99      4.90 o
  -2   3  27        2.39        7.29      5.27 o
  -1   3  27       26.57       29.99      6.53 o
 
